# Supplementary material for: Transforming Shiga toxin-producing Escherichia coli surveillance through whole genome sequencing in food safety practices
Source: Front Microbiol. 2023 Jul 13;14:1204630. doi: 10.3389/fmicb.2023.1204630 (PMC10381951; doi:10.3389/fmicb.2023.1204630)
Supplement: Supplementary file 1 [file Table_1.XLSX]

## Sheet: Supplementary Table S1
Supplementary Table S1. Selection of isolates
Isolate Name	Isolation date (dd-mon-yyyy or yyyy)	Reservoir	Sample	Patients’ gender	Age at the time of infection	Symptoms	Sequenced by	Contamination status	QC check status	Bioproject accession	Sampleaccessio
EH0925	2007	Human	Faeces	UNK	UNK	UNK	Other studies (doi: 10.1099/mgen.0.000531)	OK	OK	PRJNA633966	SRR11815974
EH1227	2003	Human	Faeces	UNK	UNK	Others	Other studies (doi: 10.1099/mgen.0.000531)	OK	OK	PRJNA633966	SRR11816066
EH1236	2003	Human	Faeces	UNK	UNK	HUS	Other studies (doi: 10.1099/mgen.0.000531)	OK	OK	PRJNA633966	SRR11816065
EH1239	2003	Human	Faeces	UNK	UNK	D	Other studies (doi: 10.1099/mgen.0.000531)	OK	OK	PRJNA633966	SRR11816089
EH1260	2003	Human	Faeces	UNK	UNK	UNK	Other studies (doi: 10.1099/mgen.0.000531)	OK	OK	PRJNA633966	SRR11816063
EH1262	2003	Human	Faeces	UNK	UNK	UNK	Other studies (doi: 10.1038/s41598-020-71207-3)	OK	OK	PRJNA574887	SRR10201408
EH1273	2003	Human	Faeces	UNK	UNK	Others	Other studies (doi: 10.1099/mgen.0.000531)	OK	OK	PRJNA633966	SRR11816064
EH1348	2004	Human	Faeces	UNK	UNK	D	Other studies (doi: 10.1099/mgen.0.000531)	OK	OK	PRJNA633966	SRR11816067
EH1380	2005	Human	Faeces	UNK	UNK	D	Other studies (doi: 10.1099/mgen.0.000531)	OK	OK	PRJNA633966	SRR11816069
EH1389	2005	Human	Faeces	UNK	UNK	D	Other studies (doi: 10.1099/mgen.0.000531)	OK	OK	PRJNA633966	SRR11816068
EH1516	2007	Human	Faeces	UNK	UNK	D	Other studies (doi: 10.1038/s41598-020-71207-3)	OK	OK	PRJNA574887	SRR10201398
EH1533	2009	Human	Faeces	F	UNK	HUS	Other studies (doi: 10.1099/mgen.0.000531)	OK	OK	PRJNA633966	SRR11816083
EH1624	2007	Human	Faeces	UNK	UNK	UNK	Other studies (doi: 10.1099/mgen.0.000531)	OK	OK	PRJNA633966	SRR11816087
EH1641	2008	Human	Faeces	UNK	UNK	UNK	Other studies (doi: 10.1099/mgen.0.000531)	OK	OK	PRJNA633966	SRR11816085
EH1648	2014	Human	Faeces	UNK	UNK	UNK	Other studies (doi: 10.1099/mgen.0.000531)	WARNING	OK	PRJNA633966	SRR11815973
EH1667	2008	Human	Faeces	UNK	UNK	UNK	Other studies (doi: 10.1099/mgen.0.000531)	OK	OK	PRJNA633966	SRR11816091
EH1671	2008	Human	Faeces	UNK	UNK	UNK	Other studies (doi: 10.1099/mgen.0.000531)	OK	OK	PRJNA633966	SRR11816086
EH1717	2008	Human	Faeces	UNK	UNK	UNK	Other studies (doi: 10.1099/mgen.0.000531)	OK	OK	PRJNA633966	SRR11816082
EH1757	2008	Human	Faeces	UNK	UNK	UNK	Other studies (doi: 10.1099/mgen.0.000531)	OK	OK	PRJNA633966	SRR11815970
EH1766	2009	Human	Faeces	UNK	UNK	UNK	Other studies (doi: 10.1099/mgen.0.000531)	OK	OK	PRJNA633966	SRR11816084
EH1771	2009	Human	Faeces	UNK	UNK	UNK	Other studies (doi: 10.1099/mgen.0.000531)	WARNING	OK	PRJNA633966	SRR11815969
EH1782	2009	Human	Faeces	UNK	UNK	UNK	Other studies (doi: 10.1099/mgen.0.000531)	OK	OK	PRJNA633966	SRR11815968
EH1783	2009	Human	Faeces	UNK	UNK	UNK	Other studies (doi: 10.1099/mgen.0.000531)	OK	OK	PRJNA633966	SRR11816071
EH1785	2009	Human	Faeces	UNK	UNK	UNK	Other studies (doi: 10.1099/mgen.0.000531)	OK	OK	PRJNA633966	SRR11815967
EH1811	2009	Human	Faeces	UNK	UNK	UNK	Other studies (doi: 10.1099/mgen.0.000531)	OK	OK	PRJNA633966	SRR11816080
EH1813	2009	Human	Faeces	UNK	UNK	UNK	Other studies (doi: 10.1099/mgen.0.000531)	OK	OK	PRJNA633966	SRR11815966
EH1815	2009	Human	Faeces	UNK	UNK	UNK	Other studies (doi: 10.1099/mgen.0.000531)	OK	OK	PRJNA633966	SRR11816079
EH1819	2009	Human	Faeces	M	UNK	BD	Other studies (doi: 10.1099/mgen.0.000531)	OK	OK	PRJNA633966	SRR11816078
EH1823	2009	Human	Faeces	UNK	UNK	UNK	Other studies (doi: 10.1099/mgen.0.000531)	OK	OK	PRJNA633966	SRR11816077
EH1829	2009	Human	Faeces	F	UNK	D	Other studies (doi: 10.1099/mgen.0.000531)	OK	OK	PRJNA633966	SRR11816076
EH1831	2009	Human	Faeces	UNK	UNK	UNK	Other studies (doi: 10.1099/mgen.0.000531)	WARNING	OK	PRJNA633966	SRR11816075
EH1839	2009	Human	Faeces	UNK	UNK	UNK	Other studies (doi: 10.1099/mgen.0.000531)	OK	OK	PRJNA633966	SRR11816074
EH1846	2009	Human	Faeces	UNK	UNK	UNK	Other studies (doi: 10.1099/mgen.0.000531)	OK	OK	PRJNA633966	SRR11816073
EH1847	2009	Human	Faeces	UNK	UNK	UNK	Other studies (doi: 10.1099/mgen.0.000531)	OK	OK	PRJNA633966	SRR11816072
EH1858	2009	Human	Faeces	UNK	UNK	UNK	Other studies (doi: 10.1099/mgen.0.000531)	OK	WARNING	PRJNA633966	SRR11815964
EH1923	2010	Human	Faeces	UNK	UNK	UNK	Other studies (doi: 10.1099/mgen.0.000531)	OK	OK	PRJNA633966	SRR11816099
EH1965	2010	Human	Faeces	UNK	UNK	UNK	Other studies (doi: 10.1099/mgen.0.000531)	OK	OK	PRJNA633966	SRR11816098
EH1979	2010	Human	Faeces	UNK	UNK	UNK	Other studies (doi: 10.1099/mgen.0.000531)	OK	OK	PRJNA633966	SRR11816088
EH2012	2011	Human	Faeces	UNK	UNK	UNK	Other studies (doi: 10.3390/foods9081030)	OK	OK	PRJNA645975	SAMN15521995
EH2015	2010	Human	Faeces	UNK	UNK	UNK	Other studies (doi: 10.1099/mgen.0.000531)	OK	OK	PRJNA633966	SRR11816097
EH2130	2012	Human	Faeces	F	UNK	BD	Other studies (doi: 10.3390/foods9081030)	OK	OK	PRJNA645975	SAMN15521996
EH2131	2012	Human	Faeces	F	UNK	BD	Other studies (doi: 10.3390/foods9081030)	OK	OK	PRJNA645975	SAMN15521997
EH2165	2012	Human	Faeces	F	UNK	UNK	Other studies (doi: 10.1038/s41598-020-71207-3)	OK	OK	PRJNA574887	SRR10201427
EH2169	2012	Human	Faeces	M	9 years	BD	Other studies (doi: 10.3390/foods9081030)	OK	OK	PRJNA645975	SAMN15521963
EH2170	2012	Human	Faeces	M	UNK	BD	Other studies (doi: 10.3390/foods9081030)	OK	OK	PRJNA645975	SAMN15521964
EH2171	2012	Human	Faeces	M	12 years	BD	Other studies (doi: 10.3390/foods9081030)	OK	OK	PRJNA645975	SAMN15521965
EH2174	2012	Human	Faeces	F	46 years	HUS	Other studies (doi: 10.1038/s41598-020-71207-3)	OK	OK	PRJNA574887	SRR10201416
EH2176	2012	Human	Faeces	F	68 years	BD	Other studies (doi: 10.3390/foods9081030)	OK	OK	PRJNA645975	SAMN15521966
EH2177	2012	Human	Faeces	F	9 years	BD	Other studies (doi: 10.3390/foods9081030)	OK	OK	PRJNA645975	SAMN15521967
EH2178	2012	Human	Faeces	M	11 years	BD	Other studies (doi: 10.3390/foods9081030)	OK	OK	PRJNA645975	SAMN15521968
EH2179	2012	Human	Faeces	F	57 years	HUS	Other studies (doi: 10.3390/foods9081030)	OK	OK	PRJNA645975	SAMN15521969
EH2180	2012	Human	Faeces	F	UNK	BD	Other studies (doi: 10.3390/foods9081030)	OK	OK	PRJNA645975	SAMN15521970
EH2181	2012	Human	Faeces	F	16 years	BD	Other studies (doi: 10.3390/foods9081030)	OK	OK	PRJNA645975	SAMN15521971
EH2182	2012	Human	Faeces	M	68 years	BD	Other studies (doi: 10.3390/foods9081030)	OK	OK	PRJNA645975	SAMN15521972
EH2183	2012	Human	Faeces	F	7 years	BD	Other studies (doi: 10.3390/foods9081030)	OK	OK	PRJNA645975	SAMN15521973
EH2189	2012	Human	Faeces	UNK	UNK	UNK	Other studies (doi: 10.3390/foods9081030)	OK	OK	PRJNA645975	SAMN15521974
EH2192	2012	Human	Faeces	UNK	UNK	UNK	Other studies (doi: 10.3390/foods9081030)	OK	OK	PRJNA645975	SAMN15521975
EH2193	2012	Human	Faeces	UNK	UNK	UNK	Other studies (doi: 10.3390/foods9081030)	OK	OK	PRJNA645975	SAMN15521976
EH2194	2012	Human	Faeces	UNK	UNK	UNK	Other studies (doi: 10.3390/foods9081030)	OK	OK	PRJNA645975	SAMN15521977
EH2216	2012	Human	Faeces	M	1.5 years	D	Other studies (doi: 10.3390/foods9081030)	OK	OK	PRJNA645975	SAMN15521998
EH2217	2012	Human	Faeces	UNK	UNK	UNK	Other studies (doi: 10.3390/foods9081030)	OK	OK	PRJNA645975	SAMN15521999
EH2220	2012	Human	Faeces	UNK	UNK	UNK	Other studies (doi: 10.3390/foods9081030)	OK	OK	PRJNA645975	SAMN15522000
EH2264	2013	Human	Faeces	F	UNK	UNK	Other studies (doi: 10.3390/foods9081030)	OK	OK	PRJNA645975	SAMN15521979
EH2268	2013	Human	Faeces	UNK	UNK	UNK	Other studies (doi: 10.3390/foods9081030)	OK	OK	PRJNA645975	SAMN15521980
EH2272	2013	Human	Faeces	M	UNK	UNK	Other studies (doi: 10.3390/foods9081030)	OK	OK	PRJNA645975	SAMN15521981
EH2274	2013	Human	Faeces	F	UNK	UNK	Other studies (doi: 10.3390/foods9081030)	OK	OK	PRJNA645975	SAMN15521982
EH2275	2013	Human	Faeces	F	UNK	UNK	Other studies (doi: 10.3390/foods9081030)	OK	OK	PRJNA645975	SAMN15521983
EH2277	2013	Human	Faeces	M	UNK	UNK	Other studies (doi: 10.3390/foods9081030)	OK	OK	PRJNA645975	SAMN15521984
EH2278	2013	Human	Faeces	F	UNK	UNK	Other studies (doi: 10.3390/foods9081030)	OK	OK	PRJNA645975	SAMN15521985
EH2279	2013	Human	Faeces	F	UNK	UNK	Other studies (doi: 10.3390/foods9081030)	OK	OK	PRJNA645975	SAMN15521986
EH2280	2013	Human	Faeces	M	UNK	UNK	Other studies (doi: 10.3390/foods9081030)	OK	OK	PRJNA645975	SAMN15521987
EH2281	2013	Human	Faeces	M	UNK	UNK	Other studies (doi: 10.3390/foods9081030)	OK	OK	PRJNA645975	SAMN15521988
EH2285	2013	Human	Faeces	UNK	UNK	UNK	Other studies (doi: 10.3390/foods9081030)	OK	OK	PRJNA645975	SAMN15521989
EH2295	2013	Human	Faeces	F	2 years	BD	Other studies (doi: 10.3390/foods9081030)	OK	OK	PRJNA645975	SAMN15521990
EH2297	2013	Human	Faeces	UNK	UNK	UNK	Other studies (doi: 10.3390/foods9081030)	OK	OK	PRJNA645975	SAMN15521991
EH2299	2013	Human	Faeces	UNK	UNK	UNK	Other studies (doi: 10.3390/foods9081030)	OK	OK	PRJNA645975	SAMN15521992
EH2303	2013	Human	Faeces	UNK	UNK	UNK	NRC STEC	OK	OK	PRJNA936486	SAMN33354635
EH2308	2013	Human	Faeces	UNK	UNK	UNK	Other studies (doi: 10.3390/foods9081030)	OK	OK	PRJNA645975	SAMN15521993
EH3030	2018	Human	Faeces	F	70 years	D - HUS	NRC STEC	WARNING	OK	PRJNA936486	ERR10937443
EH3033	2018	Human	Faeces	M	80 years	D	NRC STEC	OK	OK	PRJNA936486	ERR10963233
EH3037	2018	Human	Faeces	F	5 years	HUS	NRC STEC	OK	OK	PRJNA936486	ERR10940460
EH3045	2018	Human	Faeces	M	68 years	D	NRC STEC	WARNING	WARNING	PRJNA936486	ERR10940490
EH3056	2018	Human	Faeces	F	33 years	D	NRC STEC	OK	OK	PRJNA936486	ERR10940838
EH3059	2018	Human	Faeces	M	8 years	UNK	NRC STEC	OK	OK	PRJNA936486	ERR10940840
EH3062	2018	Human	Faeces	M	1 years	BD - HUS	NRC STEC	OK	OK	PRJNA936486	ERR10940839
EH3063	2018	Human	Faeces	M	11 months	BD - HUS	NRC STEC	OK	OK	PRJNA936486	ERR10946084
EH3064	2018	Human	Faeces	M	2 years	D	NRC STEC	OK	WARNING	PRJNA936486	ERR10946076
EH3067	2018	Human	Faeces	M	2 years	D	NRC STEC	OK	OK	PRJNA936486	ERR10946075
EH3068	2018	Human	Faeces	M	1 years	D	NRC STEC	OK	OK	PRJNA936486	ERR10946083
EH3069	2018	Human	Faeces	M	2 years	ASY	NRC STEC	WARNING	WARNING	PRJNA936486	ERR10946078
EH3070	2018	Human	Faeces	M	4 years	ASY	NRC STEC	OK	OK	PRJNA936486	ERR10946077
EH3074	2018	Human	Faeces	M	2 years	ASY	NRC STEC	OK	OK	PRJNA936486	ERR10946081
EH3075	2018	Human	Faeces	F	4 years	Others	NRC STEC	OK	OK	PRJNA936486	ERR10946080
EH3078	2018	Human	Faeces	UNK	UNK	UNK	NRC STEC	OK	OK	PRJNA936486	ERR10946079
EH3079	2018	Human	Faeces	F	4 years	ASY	NRC STEC	OK	OK	PRJNA936486	ERR10946082
EH3081	2018	Human	Faeces	M	10 months	BD	NRC STEC	OK	OK	PRJNA936486	ERR10946098
EH3124	2018	Human	Faeces	F	54 years	BD	NRC STEC	OK	OK	PRJNA936486	ERR10946096
EH3137	2018	Human	Faeces	F	1 years	D	NRC STEC	OK	OK	PRJNA936486	ERR10946094
EH3138	2018	Human	Faeces	F	63 years	BD	NRC STEC	OK	OK	PRJNA936486	ERR10946102
EH3144	2018	Human	Faeces	F	1 years	BD	NRC STEC	WARNING	OK	PRJNA936486	ERR10946095
EH3147	2018	Human	Faeces	M	6 years	BD	NRC STEC	OK	OK	PRJNA936486	ERR10946093
EH3148	2018	Human	Faeces	M	55 years	BD	NRC STEC	OK	OK	PRJNA936486	ERR10946092
EH3156	2018	Human	Faeces	F	40 years	BD - HUS	NRC STEC	OK	OK	PRJNA936486	ERR10946088
EH3168	2018	Human	Faeces	F	72 years	BD	NRC STEC	OK	OK	PRJNA936486	ERR10946085
EH3172	2018	Human	Faeces	F	66 years	D	NRC STEC	OK	OK	PRJNA936486	ERR10946086
EH3173	2018	Human	Faeces	M	1 years	UNK	NRC STEC	OK	OK	PRJNA936486	ERR10946101
EH3180	2018	Human	Faeces	M	4 years	UNK	NRC STEC	OK	OK	PRJNA936486	ERR10946074
EH3187	2019	Human	Faeces	F	14 years	D	NRC STEC	OK	OK	PRJNA936486	ERR10946087
EH3189	2019	Human	Faeces	F	3 years	Others	NRC STEC	OK	OK	PRJNA936486	ERR10946099
EH3190	2019	Human	Faeces	F	11 years	D	NRC STEC	OK	OK	PRJNA936486	ERR10946100
EH3191	2019	Human	Faeces	F	88 years	BD	NRC STEC	OK	OK	PRJNA936486	ERR10946091
EH3192	2019	Human	Faeces	F	28 years	BD	NRC STEC	OK	OK	PRJNA936486	ERR10946089
EH3193	2019	Human	Faeces	F	17 years	BD	NRC STEC	OK	OK	PRJNA936486	ERR10946097
EH3194	2019	Human	Faeces	M	83 years	BD	NRC STEC	OK	OK	PRJNA936486	ERR10946090
EH3195	2019	Human	Faeces	M	12 years	Others	NRC STEC	OK	OK	PRJNA936486	ERR10946105
EH3196	2019	Human	Faeces	M	0 years	D - HUS	NRC STEC	OK	OK	PRJNA936486	ERR10946106
EH3197	2019	Human	Faeces	F	0 years	D	NRC STEC	OK	OK	PRJNA936486	ERR10946117
EH3198	2019	Human	Faeces	F	74 years	UNK	NRC STEC	OK	OK	PRJNA936486	ERR10946133
EH3199	2019	Human	Faeces	M	56 years	D	NRC STEC	WARNING	OK	PRJNA936486	ERR10946132
EH3201	2019	Human	Faeces	F	20 years	D	NRC STEC	OK	OK	PRJNA936486	ERR10946128
EH3203	2019	Human	Faeces	F	13 years	BD	NRC STEC	OK	OK	PRJNA936486	ERR10946122
EH3204	2019	Human	Faeces	M	12 years	Others	NRC STEC	OK	OK	PRJNA936486	ERR10946130
EH3205	2019	Human	Faeces	M	33 years	D	NRC STEC	OK	OK	PRJNA936486	ERR10946126
EH3206	2019	Human	Faeces	F	55 years	Others	NRC STEC	OK	OK	PRJNA936486	ERR10946127
EH3208	2019	Human	Faeces	M	1 years	BD - HUS	NRC STEC	OK	OK	PRJNA936486	ERR10946134
EH3210	2019	Human	Faeces	M	2 years	D - HUS	NRC STEC	OK	OK	PRJNA936486	ERR10946135
EH3211	2019	Human	Faeces	M	2 years	D - HUS	NRC STEC	OK	OK	PRJNA936486	ERR10946136
EH3212	2019	Human	Faeces	F	1 years	D - HUS	NRC STEC	OK	OK	PRJNA936486	ERR10946154
EH3213	2019	Human	Faeces	M	13 years	BD	NRC STEC	OK	OK	PRJNA936486	ERR10946131
EH3215	2019	Human	Faeces	F	57 years	UNK	NRC STEC	OK	OK	PRJNA936486	ERR10946114
EH3216	2019	Human	Faeces	F	52 years	BD	NRC STEC	OK	OK	PRJNA936486	ERR10946116
EH3218	2019	Human	Faeces	F	10 years	BD	NRC STEC	OK	OK	PRJNA936486	ERR10946118
EH3219	2019	Human	Faeces	F	14 years	Others	NRC STEC	OK	OK	PRJNA936486	ERR10946129
EH3221	2019	Human	Faeces	M	34 years	D	NRC STEC	OK	OK	PRJNA936486	ERR10946119
EH3222	2019	Human	Faeces	M	68 years	D	NRC STEC	WARNING	OK	PRJNA936486	ERR10946125
EH3223	2019	Human	Faeces	F	3 years	D	NRC STEC	OK	OK	PRJNA936486	ERR10946141
EH3225	2019	Human	Faeces	F	93 years	BD	NRC STEC	OK	OK	PRJNA936486	ERR10946123
EH3226	2019	Human	Faeces	M	4 years	D	NRC STEC	OK	OK	PRJNA936486	ERR10946120
EH3227	2019	Human	Faeces	M	72 years	BD	NRC STEC	OK	OK	PRJNA936486	ERR10946121
EH3228	2019	Human	Faeces	F	3 years	BD	NRC STEC	OK	OK	PRJNA936486	ERR10946148
EH3229	2019	Human	Faeces	M	1 years	UNK	NRC STEC	OK	OK	PRJNA936486	ERR10946137
EH3230	2019	Human	Faeces	F	36 years	Asy	NRC STEC	OK	OK	PRJNA936486	ERR10946149
EH3231	2019	Human	Faeces	F	10 years	BD	NRC STEC	OK	OK	PRJNA936486	ERR10946124
EH3232	2019	Human	Faeces	M	92 years	BD	NRC STEC	OK	OK	PRJNA936486	ERR10946138
EH3233	2019	Human	Faeces	M	8 years	D	NRC STEC	OK	OK	PRJNA936486	ERR10946152
EH3234	2019	Human	Faeces	F	12 years	BD	NRC STEC	OK	OK	PRJNA936486	ERR10946151
EH3235	2019	Human	Faeces	M	1 years	UNK	NRC STEC	OK	OK	PRJNA936486	ERR10946150
EH3237	2019	Human	Faeces	M	49 years	D	NRC STEC	OK	OK	PRJNA936486	ERR10946142
EH3238	2019	Human	Faeces	M	5 years	D	NRC STEC	OK	OK	PRJNA936486	ERR10946145
EH3239	2019	Human	Faeces	F	72 years	BD	NRC STEC	OK	OK	PRJNA936486	ERR10946144
EH3240	2019	Human	Faeces	M	51 years	BD	NRC STEC	OK	OK	PRJNA936486	ERR10946153
EH3241	2019	Human	Faeces	M	4 years	D - HUS	NRC STEC	OK	OK	PRJNA936486	ERR10946146
EH3242	2019	Human	Faeces	F	1 years	BD	NRC STEC	OK	OK	PRJNA936486	ERR10946139
EH3243	2019	Human	Faeces	M	0 years	Asy	NRC STEC	OK	OK	PRJNA936486	ERR10946140
EH3244	2019	Human	Faeces	M	12 years	BD	NRC STEC	OK	OK	PRJNA936486	ERR10946147
EH3246	2019	Human	Faeces	M	84 years	D	NRC STEC	OK	OK	PRJNA936486	ERR10946143
EH3247	2019	Human	Faeces	F	44 years	BD	NRC STEC	OK	OK	PRJNA936486	ERR10946115
EH3248	2019	Human	Faeces	M	30 years	Others	NRC STEC	OK	OK	PRJNA936486	ERR10947430
EH3249	2019	Human	Faeces	M	19 years	UNK	NRC STEC	OK	OK	PRJNA936486	ERR10947431
EH3250	2019	Human	Faeces	F	1 years	UNK	NRC STEC	OK	OK	PRJNA936486	ERR10947464
EH3251	2019	Human	Faeces	M	1 years	D	NRC STEC	OK	OK	PRJNA936486	ERR10947466
EH3252	2019	Human	Faeces	M	67 years	BD	NRC STEC	OK	OK	PRJNA936486	ERR10947463
EH3253	2019	Human	Faeces	F	68 years	BD - HUS	NRC STEC	OK	OK	PRJNA936486	ERR10947465
EH3254	2019	Human	Faeces	F	1 years	HUS	NRC STEC	OK	OK	PRJNA936486	ERR10947470
EH3255	2019	Human	Faeces	M	72 years	BD	NRC STEC	OK	OK	PRJNA936486	ERR10947435
EH3256	2019	Human	Faeces	M	50 years	UNK	NRC STEC	OK	OK	PRJNA936486	ERR10947434
EH3257	2019	Human	Faeces	M	1 years	BD - HUS	NRC STEC	OK	OK	PRJNA936486	ERR10947432
EH3258	2019	Human	Faeces	F	7 years	BD	NRC STEC	OK	OK	PRJNA936486	ERR10947437
EH3259	2019	Human	Faeces	F	57 years	BD	NRC STEC	OK	OK	PRJNA936486	ERR10947440
EH3260	2019	Human	Faeces	F	72 years	BD	NRC STEC	OK	OK	PRJNA936486	ERR10947438
EH3261	2019	Human	Faeces	F	88 years	D	NRC STEC	OK	OK	PRJNA936486	ERR10947439
EH3262	2019	Human	Faeces	M	6 years	BD - HUS	NRC STEC	OK	OK	PRJNA936486	ERR10947469
EH3263	2019	Human	Faeces	M	39 years	BD	NRC STEC	OK	OK	PRJNA936486	ERR10947436
EH3264	2019	Human	Faeces	F	57 years	UNK	NRC STEC	OK	OK	PRJNA936486	ERR10947441
EH3265	2019	Human	Faeces	F	4 years	BD - HUS	NRC STEC	OK	OK	PRJNA936486	ERR10947448
EH3266	2019	Human	Faeces	F	1 years	BD - HUS	NRC STEC	OK	OK	PRJNA936486	ERR10947433
EH3267	2019	Human	Faeces	F	57 years	BD	NRC STEC	OK	OK	PRJNA936486	ERR10947445
EH3269	2019	Human	Faeces	F	5 years	BD - HUS	NRC STEC	OK	OK	PRJNA936486	ERR10947442
EH3273	2019	Human	Faeces	F	3 years	Asy	NRC STEC	OK	WARNING	PRJNA936486	ERR10947454
EH3274	2019	Human	Faeces	F	99 years	UNK	NRC STEC	OK	OK	PRJNA936486	ERR10947450
EH3275	2019	Human	Faeces	F	1 years	D - HUS	NRC STEC	OK	OK	PRJNA936486	ERR10947443
EH3276	2019	Human	Faeces	F	3 years	D - HUS	NRC STEC	OK	OK	PRJNA936486	ERR10947451
EH3277	2019	Human	Faeces	M	1 years	D	NRC STEC	OK	OK	PRJNA936486	ERR10947449
EH3278	2019	Human	Faeces	F	10 months	D - HUS	NRC STEC	OK	OK	PRJNA936486	ERR10947461
EH3279	2019	Human	Faeces	F	1 years	D	NRC STEC	OK	OK	PRJNA936486	ERR10947455
EH3280	2019	Human	Faeces	F	1 years	D	NRC STEC	OK	OK	PRJNA936486	ERR10947456
EH3281	2019	Human	Faeces	F	68 years	BD	NRC STEC	OK	OK	PRJNA936486	ERR10947444
EH3282	2019	Human	Faeces	M	3 years	BD	NRC STEC	OK	OK	PRJNA936486	ERR10947452
EH3283	2019	Human	Faeces	F	78 years	D	NRC STEC	OK	OK	PRJNA936486	ERR10947462
EH3284	2019	Human	Faeces	F	66 years	BD	NRC STEC	OK	OK	PRJNA936486	ERR10947467
EH3285	2019	Human	Faeces	M	10 years	BD	NRC STEC	OK	OK	PRJNA936486	ERR10947468
EH3286	2019	Human	Faeces	M	3 years	UNK	NRC STEC	OK	OK	PRJNA936486	ERR10947457
EH3287	2019	Human	Faeces	F	61 years	BD	NRC STEC	OK	OK	PRJNA936486	ERR10947458
EH3289	2019	Human	Faeces	F	45 years	D - HUS	NRC STEC	OK	OK	PRJNA936486	ERR10947447
EH3292	2019	Human	Faeces	M	2 years	D	NRC STEC	OK	OK	PRJNA936486	ERR10947460
EH3293	2019	Human	Faeces	F	4 years	BD	NRC STEC	OK	OK	PRJNA936486	ERR10947459
EH3294	2019	Human	Faeces	F	4 years	BD	NRC STEC	OK	OK	PRJNA936486	ERR10947446
EH3297	2019	Human	Faeces	M	2 years	BD - HUS	NRC STEC	OK	OK	PRJNA936486	ERR10947453
EH3323	2019	Human	Faeces	F	1 years	D	NRC STEC	OK	OK	PRJNA936486	ERR10947472
EH3324	2019	Human	Faeces	F	70 years	BD	NRC STEC	OK	OK	PRJNA936486	ERR10947475
EH3325	2019	Human	Faeces	F	54 years	D	NRC STEC	OK	OK	PRJNA936486	ERR10947471
EH3326	2019	Human	Faeces	M	21 years	BD	NRC STEC	OK	OK	PRJNA936486	ERR10947473
EH3327	2019	Human	Faeces	F	74 years	BD	NRC STEC	OK	OK	PRJNA936486	ERR10947474
EH3329	2019	Human	Faeces	F	1 years	UNK	NRC STEC	OK	OK	PRJNA936486	ERR10947476
EH3330	2019	Human	Faeces	M	13 years	BD - HUS	NRC STEC	OK	OK	PRJNA936486	ERR10947477
EH3331	2019	Human	Faeces	F	64 years	BD	NRC STEC	OK	OK	PRJNA936486	ERR10957539
EH3332	2019	Human	Faeces	F	1 years	UNK	NRC STEC	OK	OK	PRJNA936486	ERR10957540
EH3334	2019	Human	Faeces	M	9 months	D	NRC STEC	OK	OK	PRJNA936486	ERR10957552
EH3339	2019	Human	Faeces	F	29 years	BD	NRC STEC	OK	OK	PRJNA936486	ERR10957553
EH3341	2019	Human	Faeces	M	10 months	Others	NRC STEC	OK	OK	PRJNA936486	ERR10957560
EH3342	2019	Human	Faeces	M	2 years	D - HUS	NRC STEC	OK	OK	PRJNA936486	ERR10957555
EH3343	2019	Human	Faeces	M	3 years	BD	NRC STEC	OK	OK	PRJNA936486	ERR10957554
EH3344	2019	Human	Faeces	M	6 years	BD	NRC STEC	OK	OK	PRJNA936486	ERR10957558
EH3345	2019	Human	Faeces	F	77 years	BD	NRC STEC	OK	OK	PRJNA936486	ERR10957556
EH3347	2019	Human	Faeces	F	27 years	BD	NRC STEC	OK	OK	PRJNA936486	ERR10957550
EH3348	2019	Human	Faeces	F	70 years	D	NRC STEC	OK	WARNING	PRJNA936486	ERR10957557
EH3349	2019	Human	Faeces	M	3 years	D	NRC STEC	OK	OK	PRJNA936486	ERR10957559
EH3350	2019	Human	Faeces	F	2 years	D	NRC STEC	OK	OK	PRJNA936486	ERR10957545
EH3351	2019	Human	Faeces	M	1 years	Asy	NRC STEC	OK	OK	PRJNA936486	ERR10957551
EH3353	2019	Human	Faeces	F	2 years	Asy	NRC STEC	OK	OK	PRJNA936486	ERR10957561
EH3354	2019	Human	Faeces	M	2 years	Asy	NRC STEC	OK	OK	PRJNA936486	ERR10957568
EH3355	2019	Human	Faeces	F	61 years	BD	NRC STEC	OK	OK	PRJNA936486	ERR10957563
EH3357	2019	Human	Faeces	F	2 years	Asy	NRC STEC	OK	OK	PRJNA936486	ERR10957567
EH3358	2019	Human	Faeces	F	2 years	BD	NRC STEC	OK	OK	PRJNA936486	ERR10957569
EH3363	2019	Human	Faeces	M	10 years	Asy	NRC STEC	OK	OK	PRJNA936486	ERR10957570
EH3364	2019	Human	Faeces	F	79 years	D	NRC STEC	OK	OK	PRJNA936486	ERR10957562
EH3365	2019	Human	Faeces	F	52 years	UNK	NRC STEC	OK	OK	PRJNA936486	ERR10957565
EH3368	2019	Human	Faeces	M	53 years	BD	NRC STEC	OK	OK	PRJNA936486	ERR10957564
EH3369	2019	Human	Faeces	M	67 years	BD	NRC STEC	OK	OK	PRJNA936486	ERR10957566
EH3370	2020	Human	Faeces	M	82 years	BD	NRC STEC	OK	OK	PRJNA936486	ERR10957546
EH3417	2020	Human	Faeces	F	17 years	Others	NRC STEC	OK	OK	PRJNA936486	ERR10957549
EH3418	2020	Human	Faeces	F	33 years	D	NRC STEC	OK	OK	PRJNA936486	ERR10957547
EH3419	2020	Human	Faeces	F	33 years	D	NRC STEC	OK	OK	PRJNA936486	ERR10957548
EH3420	2020	Human	Faeces	M	4 years	BD	NRC STEC	OK	OK	PRJNA936486	ERR10957574
EH3422	2020	Human	Faeces	F	36 years	Asy	NRC STEC	OK	OK	PRJNA936486	ERR10957577
EH3423	2020	Human	Faeces	F	12 years	Asy	NRC STEC	OK	OK	PRJNA936486	ERR10957582
EH3424	2020	Human	Faeces	F	53 years	BD	NRC STEC	OK	OK	PRJNA936486	ERR10957571
EH3425	2020	Human	Faeces	F	8 years	D	NRC STEC	OK	OK	PRJNA936486	ERR10957578
EH3426	2020	Human	Faeces	F	70 years	BD	NRC STEC	OK	OK	PRJNA936486	ERR10957580
EH3427	2020	Human	Faeces	F	2 years	D - HUS	NRC STEC	OK	OK	PRJNA936486	ERR10957584
EH3429	2020	Human	Faeces	F	7 years	D	NRC STEC	OK	OK	PRJNA936486	ERR10957581
EH3431	2020	Human	Faeces	M	27 years	BD	NRC STEC	OK	OK	PRJNA936486	ERR10957575
EH3432	2020	Human	Faeces	M	8 years	BD	NRC STEC	OK	OK	PRJNA936486	ERR10957576
EH3433	2020	Human	Faeces	F	12 years	BD	NRC STEC	OK	OK	PRJNA936486	ERR10957583
EH3434	2020	Human	Faeces	F	79 years	Asy	NRC STEC	OK	OK	PRJNA936486	ERR10957579
EH3435	2020	Human	Faeces	F	55 years	BD	NRC STEC	OK	OK	PRJNA936486	ERR10957573
EH3436	2020	Human	Faeces	F	4 years	D	NRC STEC	OK	OK	PRJNA936486	ERR10957541
EH3437	2020	Human	Faeces	F	79 years	Asy	NRC STEC	OK	OK	PRJNA936486	ERR10957572
EH3438	2020	Human	Faeces	M	3 years	D	NRC STEC	OK	OK	PRJNA936486	ERR10957542
EH3439	2020	Human	Faeces	F	86 years	D	NRC STEC	OK	OK	PRJNA936486	ERR10957544
EH3440	2020	Human	Faeces	F	13 years	BD	NRC STEC	OK	OK	PRJNA936486	ERR10957543
EH3441	2020	Human	Faeces	M	1 years	UNK	NRC STEC	OK	OK	PRJNA936486	ERR10958220
EH3443	2020	Human	Faeces	F	54 years	BD	NRC STEC	OK	OK	PRJNA936486	ERR10958219
EH3445	2020	Human	Faeces	F	29 years	BD	NRC STEC	OK	OK	PRJNA936486	ERR10958221
EH3446	2020	Human	Faeces	F	4 months	BD - HUS	NRC STEC	OK	OK	PRJNA936486	ERR10958222
EH3447	2020	Human	Faeces	F	53 years	D	NRC STEC	OK	OK	PRJNA936486	ERR10958224
EH3448	2020	Human	Faeces	F	9 months	Others - HUS	NRC STEC	OK	OK	PRJNA936486	ERR10958223
EH3450	2020	Human	Faeces	F	9 months	D - HUS	NRC STEC	OK	OK	PRJNA936486	ERR10959702
EH3451	2020	Human	Faeces	F	1 years	BD - HUS	NRC STEC	OK	OK	PRJNA936486	ERR10959710
EH3452	2020	Human	Faeces	M	8 months	D	NRC STEC	OK	OK	PRJNA936486	ERR10959706
EH3453	2020	Human	Faeces	M	62 years	UNK	NRC STEC	OK	OK	PRJNA936486	ERR10959704
EH3454	2020	Human	Faeces	M	2 years	BD - HUS	NRC STEC	OK	OK	PRJNA936486	ERR10959708
EH3455	2020	Human	Faeces	F	39 years	BD	NRC STEC	OK	OK	PRJNA936486	ERR10959709
EH3456	2020	Human	Faeces	M	3 years	BD - HUS	NRC STEC	OK	OK	PRJNA936486	ERR10959703
EH3457	2020	Human	Faeces	M	3 years	BD - HUS	NRC STEC	OK	OK	PRJNA936486	ERR10959707
EH3458	2020	Human	Faeces	F	16 years	UNK	NRC STEC	OK	OK	PRJNA936486	ERR10959714
EH3459	2020	Human	Faeces	F	3 years	Others - HUS	NRC STEC	OK	OK	PRJNA936486	ERR10959711
EH3460	2020	Human	Faeces	M	0 years	BD	NRC STEC	OK	OK	PRJNA936486	ERR10959712
EH3461	2020	Human	Faeces	M	76 years	BD	NRC STEC	OK	OK	PRJNA936486	ERR10959721
EH3462	2020	Human	Faeces	M	9 years	D	NRC STEC	OK	OK	PRJNA936486	ERR10959718
EH3463	2020	Human	Faeces	F	6 years	D	NRC STEC	OK	OK	PRJNA936486	ERR10959713
EH3464	2020	Human	Faeces	M	1 years	HUS	NRC STEC	OK	OK	PRJNA936486	ERR10959716
EH3465	2020	Human	Faeces	F	67 years	BD	NRC STEC	OK	OK	PRJNA936486	ERR10959705
EH3466	2020	Human	Faeces	F	2 years	D - HUS	NRC STEC	OK	OK	PRJNA936486	ERR10959719
EH3467	2020	Human	Faeces	F	62 years	UNK	NRC STEC	OK	OK	PRJNA936486	ERR10959715
EH3468	2020	Human	Faeces	F	8 years	BD - HUS	NRC STEC	OK	OK	PRJNA936486	ERR10959701
EH3469	2020	Human	Faeces	M	49 years	UNK	NRC STEC	OK	OK	PRJNA936486	ERR10959720
EH3470	2020	Human	Faeces	F	61 years	BD	NRC STEC	OK	OK	PRJNA936486	ERR10959717
EH3472	2020	Human	Faeces	M	2 years	BD - HUS	NRC STEC	OK	OK	PRJNA936486	ERR10959700
EH3474	2020	Human	Faeces	F	50 years	BD	NRC STEC	OK	OK	PRJNA936486	ERR10959698
EH3476	2020	Human	Faeces	M	6 years	BD	NRC STEC	OK	OK	PRJNA936486	ERR10959699
EH3478	2020	Human	Faeces	M	68 years	D	NRC STEC	OK	OK	PRJNA936486	ERR10960462
EH3479	2020	Human	Faeces	M	53 years	BD	NRC STEC	OK	OK	PRJNA936486	ERR10960453
EH3481	2020	Human	Faeces	F	45 years	BD - HUS	NRC STEC	OK	OK	PRJNA936486	ERR10960456
EH3482	2020	Human	Faeces	M	56 years	BD	NRC STEC	OK	OK	PRJNA936486	ERR10960451
EH3483	2020	Human	Faeces	F	2 years	UNK	NRC STEC	OK	OK	PRJNA936486	ERR10960452
EH3484	2020	Human	Faeces	F	1 years	HUS	NRC STEC	OK	OK	PRJNA936486	ERR10960450
EH3485	2020	Human	Faeces	M	86 years	BD	NRC STEC	OK	OK	PRJNA936486	ERR10960465
EH3486	2020	Human	Faeces	F	2 years	UNK	NRC STEC	OK	OK	PRJNA936486	ERR10960457
EH3487	2020	Human	Faeces	F	45 years	BD	NRC STEC	OK	OK	PRJNA936486	ERR10960464
EH3488	2020	Human	Faeces	M	3 years	BD - HUS	NRC STEC	OK	OK	PRJNA936486	ERR10960461
EH3490	2020	Human	Faeces	M	62 years	BD	NRC STEC	OK	OK	PRJNA936486	ERR10960458
EH3491	2020	Human	Faeces	M	10 years	Asy	NRC STEC	OK	OK	PRJNA936486	ERR10960460
EH3492	2020	Human	Faeces	M	2 years	BD - HUS	NRC STEC	OK	OK	PRJNA936486	ERR10960455
EH3493	2020	Human	Faeces	F	19 years	UNK	NRC STEC	OK	OK	PRJNA936486	ERR10960463
EH3498	2020	Human	Faeces	F	1 years	UNK	NRC STEC	OK	OK	PRJNA936486	ERR10960454
EH3499	2020	Human	Faeces	F	1 years	UNK	NRC STEC	OK	OK	PRJNA936486	ERR10960459
EH3500	2020	Human	Faeces	M	25 years	BD	NRC STEC	OK	OK	PRJNA936486	ERR10960474
EH3501	2020	Human	Faeces	F	69 years	UNK	NRC STEC	OK	WARNING	PRJNA936486	ERR10960479
EH3502	2020	Human	Faeces	M	7 months	UNK	NRC STEC	OK	OK	PRJNA936486	ERR10960477
EH3503	2020	Human	Faeces	M	14 years	BD	NRC STEC	OK	OK	PRJNA936486	ERR10960482
EH3504	2020	Human	Faeces	F	58 years	BD	NRC STEC	OK	OK	PRJNA936486	ERR10960475
EH3505	2020	Human	Faeces	F	17 years	BD	NRC STEC	OK	OK	PRJNA936486	ERR10960476
EH3506	2020	Human	Faeces	F	24 years	D	NRC STEC	OK	OK	PRJNA936486	ERR10960472
EH3507	2020	Human	Faeces	F	18 years	BD	NRC STEC	OK	OK	PRJNA936486	ERR10960480
EH3508	2020	Human	Faeces	F	60 years	BD	NRC STEC	OK	OK	PRJNA936486	ERR10960478
EH3509	2020	Human	Faeces	F	74 years	BD	NRC STEC	OK	OK	PRJNA936486	ERR10960481
EH3510	2021	Human	Faeces	F	53 years	BD	NRC STEC	OK	OK	PRJNA936486	ERR10960466
EH3511	2021	Human	Faeces	M	73 years	HUS	NRC STEC	OK	OK	PRJNA936486	ERR10960470
EH3512	2021	Human	Faeces	F	9 years	UNK	NRC STEC	OK	OK	PRJNA936486	ERR10960468
EH3513	2021	Human	Faeces	M	35 years	BD	NRC STEC	OK	OK	PRJNA936486	ERR10960467
EH3515	2021	Human	Faeces	M	7 years	D	NRC STEC	OK	OK	PRJNA936486	ERR10960469
EH3516	2021	Human	Faeces	F	61 years	Others	NRC STEC	OK	OK	PRJNA936486	ERR10960471
EH3524	2021	Human	Faeces	F	36 years	BD	NRC STEC	OK	OK	PRJNA936486	ERR10960473
EH3526	2021	Human	Faeces	F	2 years	HUS	NRC STEC	OK	OK	PRJNA936486	ERR11006616
TIAC1150	2012	Food	Minced beef meat ("Fillet Américain")	NA	NA	NA	Other studies (doi: 10.3390/foods9081030)	OK	OK	PRJNA645975	SAMN15521978
TIAC1151	2012	Food	Minced beef meat ("Fillet Américain")	NA	NA	NA	Other studies (doi: 10.1038/s41598-020-71207-3)	OK	OK	PRJNA574887	SRR10201483
TIAC1152	2012	Food	Minced beef meat ("Fillet Américain")	NA	NA	NA	Other studies (doi: 10.1038/s41598-020-71207-3)	OK	OK	PRJNA574887	SRR10201465
TIAC1153	2012	Animal	Bovine carcass swab	NA	NA	NA	Other studies (doi: 10.1038/s41598-020-71207-3)	OK	OK	PRJNA574887	SRR10201452
TIAC1177	2012-06-20	Animal	Bovine carcass swab	NA	NA	NA	In-house (NRL STEC)	OK	OK	PRJNA936486	SAMN33354636
TIAC1181	2001	Animal	Bovine carcass swab	NA	NA	NA	Other studies (doi: 10.1099/mgen.0.000531)	WARNING	OK	PRJNA633966	SRR11815993
TIAC1182	2001	Animal	Bovine carcass swab	NA	NA	NA	Other studies (doi: 10.1099/mgen.0.000531)	WARNING	OK	PRJNA633966	SRR11815992
TIAC1185	2001	Animal	Bovine carcass swab	NA	NA	NA	Other studies (doi: 10.1099/mgen.0.000531)	WARNING	OK	PRJNA633966	SRR11816056
TIAC1186	2001	Animal	Bovine carcass swab	NA	NA	NA	Other studies (doi: 10.1099/mgen.0.000531)	WARNING	OK	PRJNA633966	SRR11816045
TIAC1188	2002	Animal	Bovine carcass swab	NA	NA	NA	Other studies (doi: 10.1099/mgen.0.000531)	WARNING	OK	PRJNA633966	SRR11816034
TIAC1192	2003	Food	Minced beef meat ("Fillet Américain")	NA	NA	NA	Other studies (doi: 10.1099/mgen.0.000531)	ERROR	OK	PRJNA633966	SRR11816052
TIAC1193	2003	Food	Minced beef meat	NA	NA	NA	Other studies (doi: 10.1099/mgen.0.000531)	WARNING	OK	PRJNA633966	SRR11816051
TIAC1218	2008	Food	Boar minced meat	NA	NA	NA	Other studies (doi: 10.1099/mgen.0.000531)	ERROR	OK	PRJNA633966	SRR11816023
TIAC1228	2010	Animal	Bovine carcass swab	NA	NA	NA	Other studies (doi: 10.1099/mgen.0.000531)	ERROR	OK	PRJNA633966	SRR11816092
TIAC1240	1998	Animal	Bovine carcass swab	NA	NA	NA	Other studies (doi: 10.1099/mgen.0.000531)	ERROR	OK	PRJNA633966	SRR11816081
TIAC1241	1998	Animal	Bovine carcass swab	NA	NA	NA	Other studies (doi: 10.1099/mgen.0.000531)	ERROR	WARNING	PRJNA633966	SRR11816070
TIAC1242	1998	Animal	Bovine carcass swab	NA	NA	NA	Other studies (doi: 10.1099/mgen.0.000531)	ERROR	OK	PRJNA633966	SRR11816062
TIAC1243	1998	Animal	Bovine carcass swab	NA	NA	NA	Other studies (doi: 10.1099/mgen.0.000531)	ERROR	OK	PRJNA633966	SRR11816061
TIAC1244	1998	Animal	Bovine carcass swab	NA	NA	NA	Other studies (doi: 10.1099/mgen.0.000531)	ERROR	OK	PRJNA633966	SRR11816060
TIAC1245	1998	Animal	Bovine carcass swab	NA	NA	NA	Other studies (doi: 10.1099/mgen.0.000531)	ERROR	OK	PRJNA633966	SRR11816059
TIAC1246	2000	Animal	Bovine carcass swab	NA	NA	NA	Other studies (doi: 10.1099/mgen.0.000531)	ERROR	OK	PRJNA633966	SRR11816058
TIAC1247	2000	Food	Bovine carcass swab	NA	NA	NA	Other studies (doi: 10.1099/mgen.0.000531)	ERROR	OK	PRJNA633966	SRR11816050
TIAC1248	2001	Animal	Bovine carcass swab	NA	NA	NA	Other studies (doi: 10.1099/mgen.0.000531)	ERROR	OK	PRJNA633966	SRR11816057
TIAC1354	2006	Animal	Bovine carcass swab	NA	NA	NA	Other studies (doi: 10.1099/mgen.0.000531)	OK	OK	PRJNA633966	SRR11816054
TIAC1356	2006	Animal	Bovine carcass swab	NA	NA	NA	Other studies (doi: 10.1099/mgen.0.000531)	OK	OK	PRJNA633966	SRR11816049
TIAC1369	2006	Animal	Bovine carcass swab	NA	NA	NA	Other studies (doi: 10.1099/mgen.0.000531)	OK	OK	PRJNA633966	SRR11816048
TIAC1372	2006	Animal	Bovine carcass swab	NA	NA	NA	Other studies (doi: 10.1099/mgen.0.000531)	WARNING	OK	PRJNA633966	SRR11816047
TIAC1382	2006	Animal	Bovine carcass swab	NA	NA	NA	Other studies (doi: 10.1099/mgen.0.000531)	WARNING	WARNING	PRJNA633966	SRR11816046
TIAC1398	2006	Animal	Bovine carcass swab	NA	NA	NA	Other studies (doi: 10.1099/mgen.0.000531)	OK	OK	PRJNA633966	SRR11816044
TIAC1399	2006	Animal	Bovine carcass swab	NA	NA	NA	Other studies (doi: 10.1099/mgen.0.000531)	OK	OK	PRJNA633966	SRR11816043
TIAC1400	2006	Animal	Bovine carcass swab	NA	NA	NA	Other studies (doi: 10.1099/mgen.0.000531)	OK	OK	PRJNA633966	SRR11816042
TIAC1402	2006	Animal	Bovine carcass swab	NA	NA	NA	Other studies (doi: 10.1099/mgen.0.000531)	OK	OK	PRJNA633966	SRR11816031
TIAC1408	2006	Food	Raw milk cheese	NA	NA	NA	Other studies (doi: 10.1099/mgen.0.000531)	OK	OK	PRJNA633966	SRR11816053
TIAC1411	2006	Animal	Bovine carcass swab	NA	NA	NA	Other studies (doi: 10.1099/mgen.0.000531)	OK	OK	PRJNA633966	SRR11816030
TIAC1420	2005	Animal	Bovine carcass swab	NA	NA	NA	Other studies (doi: 10.1099/mgen.0.000531)	OK	OK	PRJNA633966	SRR11815999
TIAC1426	2005	Food	Minced beef meat ("Fillet Américain")	NA	NA	NA	Other studies (doi: 10.1099/mgen.0.000531)	OK	OK	PRJNA633966	SRR11816041
TIAC1428	2005	Animal	Bovine carcass swab	NA	NA	NA	Other studies (doi: 10.1099/mgen.0.000531)	OK	OK	PRJNA633966	SRR11816029
TIAC1433	2005	Animal	Bovine carcass swab	NA	NA	NA	Other studies (doi: 10.1099/mgen.0.000531)	ERROR	OK	PRJNA633966	SRR11816014
TIAC1434	2005	Animal	Bovine carcass swab	NA	NA	NA	Other studies (doi: 10.1099/mgen.0.000531)	ERROR	OK	PRJNA633966	SRR11816013
TIAC1435	2005	Animal	Bovine carcass swab	NA	NA	NA	Other studies (doi: 10.1099/mgen.0.000531)	OK	OK	PRJNA633966	SRR11816028
TIAC1440	2005	Animal	Bovine carcass swab	NA	NA	NA	Other studies (doi: 10.1099/mgen.0.000531)	OK	OK	PRJNA633966	SRR11816027
TIAC1442	2005	Food	Cut beef meat	NA	NA	NA	Other studies (doi: 10.1099/mgen.0.000531)	OK	OK	PRJNA633966	SRR11815998
TIAC1448	2005	Animal	Bovine carcass swab	NA	NA	NA	Other studies (doi: 10.1099/mgen.0.000531)	OK	OK	PRJNA633966	SRR11816040
TIAC1449	2005	Animal	Bovine carcass swab	NA	NA	NA	Other studies (doi: 10.1099/mgen.0.000531)	OK	OK	PRJNA633966	SRR11816026
TIAC1454	2005	Animal	Bovine carcass swab	NA	NA	NA	Other studies (doi: 10.1099/mgen.0.000531)	OK	OK	PRJNA633966	SRR11816025
TIAC1460	2005	Animal	Bovine carcass swab	NA	NA	NA	Other studies (doi: 10.1099/mgen.0.000531)	OK	OK	PRJNA633966	SRR11816039
TIAC1463	2005	Animal	Bovine carcass swab	NA	NA	NA	Other studies (doi: 10.1099/mgen.0.000531)	OK	OK	PRJNA633966	SRR11816024
TIAC1464	2005	Animal	Bovine carcass swab	NA	NA	NA	Other studies (doi: 10.1099/mgen.0.000531)	OK	OK	PRJNA633966	SRR11816022
TIAC1472	2005	Animal	Bovine carcass swab	NA	NA	NA	Other studies (doi: 10.1099/mgen.0.000531)	OK	OK	PRJNA633966	SRR11816021
TIAC1475	2005	Animal	Bovine carcass swab	NA	NA	NA	Other studies (doi: 10.1099/mgen.0.000531)	OK	OK	PRJNA633966	SRR11816020
TIAC1477	2005	Animal	Bovine carcass swab	NA	NA	NA	Other studies (doi: 10.1099/mgen.0.000531)	OK	OK	PRJNA633966	SRR11816019
TIAC1478	2005	Animal	Bovine carcass swab	NA	NA	NA	Other studies (doi: 10.1099/mgen.0.000531)	OK	OK	PRJNA633966	SRR11816018
TIAC1479	2005	Animal	Bovine carcass swab	NA	NA	NA	Other studies (doi: 10.1099/mgen.0.000531)	OK	OK	PRJNA633966	SRR11816017
TIAC1484	2005	Animal	Bovine carcass swab	NA	NA	NA	Other studies (doi: 10.1099/mgen.0.000531)	WARNING	OK	PRJNA633966	SRR11815977
TIAC1507	2004	Animal	Bovine carcass swab	NA	NA	NA	Other studies (doi: 10.1099/mgen.0.000531)	OK	OK	PRJNA633966	SRR11816022
TIAC1520	2004	Food	UNK	NA	NA	NA	Other studies (doi: 10.1099/mgen.0.000531)	OK	OK	PRJNA633966	SRR11816021
TIAC1521	2004	Food	UNK	NA	NA	NA	Other studies (doi: 10.1099/mgen.0.000531)	OK	OK	PRJNA633966	SRR11816020
TIAC1522	2004	Food	UNK	NA	NA	NA	Other studies (doi: 10.1099/mgen.0.000531)	OK	OK	PRJNA633966	SRR11816019
TIAC1523	2004	Food	UNK	NA	NA	NA	Other studies (doi: 10.1099/mgen.0.000531)	OK	OK	PRJNA633966	SRR11816018
TIAC1526	2004	Food	UNK	NA	NA	NA	Other studies (doi: 10.1099/mgen.0.000531)	OK	OK	PRJNA633966	SRR11816017
TIAC1527	2004	Food	UNK	NA	NA	NA	Other studies (doi: 10.1099/mgen.0.000531)	OK	OK	PRJNA633966	SRR11816011
TIAC1528	2004	Food	Minced beef meat	NA	NA	NA	Other studies (doi: 10.1099/mgen.0.000531)	WARNING	OK	PRJNA633966	SRR11815997
TIAC1544	2004	Food	Minced beef meat	NA	NA	NA	Other studies (doi: 10.1099/mgen.0.000531)	ERROR	OK	PRJNA633966	SRR11815996
TIAC1546	2004	Animal	Bovine carcass swab	NA	NA	NA	Other studies (doi: 10.1099/mgen.0.000531)	OK	OK	PRJNA633966	SRR11815995
TIAC1550	2004	Food	UNK	NA	NA	NA	Other studies (doi: 10.1099/mgen.0.000531)	OK	OK	PRJNA633966	SRR11815994
TIAC1551	2004	Food	UNK	NA	NA	NA	Other studies (doi: 10.1099/mgen.0.000531)	OK	OK	PRJNA633966	SRR11815989
TIAC1552	2004	Food	UNK	NA	NA	NA	Other studies (doi: 10.1099/mgen.0.000531)	OK	OK	PRJNA633966	SRR11815988
TIAC1553	2004	Food	UNK	NA	NA	NA	Other studies (doi: 10.1099/mgen.0.000531)	OK	OK	PRJNA633966	SRR11815987
TIAC1558	2004	Animal	Bovine carcass swab	NA	NA	NA	Other studies (doi: 10.1099/mgen.0.000531)	WARNING	OK	PRJNA633966	SRR11816016
TIAC1559	2004	Animal	Bovine carcass swab	NA	NA	NA	Other studies (doi: 10.1099/mgen.0.000531)	WARNING	OK	PRJNA633966	SRR11816015
TIAC1562	2004	Animal	Bovine carcass swab	NA	NA	NA	Other studies (doi: 10.1099/mgen.0.000531)	OK	OK	PRJNA633966	SRR11815980
TIAC1567	2004	Food	UNK	NA	NA	NA	Other studies (doi: 10.1099/mgen.0.000531)	OK	OK	PRJNA633966	SRR11815979
TIAC1568	2004	Food	UNK	NA	NA	NA	Other studies (doi: 10.1099/mgen.0.000531)	OK	OK	PRJNA633966	SRR11815978
TIAC1617	2003	Food	Minced beef meat ("Fillet Américain")	NA	NA	NA	Other studies (doi: 10.1099/mgen.0.000531)	OK	OK	PRJNA633966	SRR11816038
TIAC1631	2003	Food	Minced beef meat	NA	NA	NA	Other studies (doi: 10.1099/mgen.0.000531)	ERROR	OK	PRJNA633966	SRR11816035
TIAC1641	2003	Food	Minced beef meat	NA	NA	NA	Other studies (doi: 10.1099/mgen.0.000531)	OK	OK	PRJNA633966	SRR11816036
TIAC1642	2003	Food	Minced beef meat ("Fillet Américain")	NA	NA	NA	Other studies (doi: 10.1099/mgen.0.000531)	OK	WARNING	PRJNA633966	SRR11816037
TIAC1653	2007	Animal	Bovine carcass swab	NA	NA	NA	Other studies (doi: 10.1099/mgen.0.000531)	OK	OK	PRJNA633966	SRR11815977
TIAC1664	2007	Food	UNK	NA	NA	NA	Other studies (doi: 10.1099/mgen.0.000531)	OK	OK	PRJNA633966	SRR11815976
TIAC1878	2013	Animal	Bovine carcass swab	NA	NA	NA	Other studies (doi: 10.1099/mgen.0.000531)	ERROR	OK	PRJNA633966	SRR11816010
TIAC1879	2013-06-21	Food	Cow's milk	NA	NA	NA	In-house (NRL STEC)	OK	OK	PRJNA936486	SAMN33354637
TIAC1880	2011	Animal	Bovine carcass swab	NA	NA	NA	Other studies (doi: 10.1099/mgen.0.000531)	ERROR	OK	PRJNA633966	SRR11816009
TIAC1883	2011	Animal	Bovine carcass swab	NA	NA	NA	Other studies (doi: 10.1099/mgen.0.000531)	ERROR	OK	PRJNA633966	SRR11816007
TIAC1884	2011	Food	Bovine food sample	NA	NA	NA	Other studies (doi: 10.1099/mgen.0.000531)	ERROR	OK	PRJNA633966	SRR11816006
TIAC1885	2011	Food	Bovine food sample	NA	NA	NA	Other studies (doi: 10.1099/mgen.0.000531)	ERROR	OK	PRJNA633966	SRR11816005
TIAC1886	2011	Animal	Bovine carcass swab	NA	NA	NA	Other studies (doi: 10.1099/mgen.0.000531)	ERROR	OK	PRJNA633966	SRR11816004
TIAC1887	2011	Animal	Bovine carcass swab	NA	NA	NA	Other studies (doi: 10.1099/mgen.0.000531)	ERROR	OK	PRJNA633966	SRR11816003
TIAC1888	2011	Animal	Bovine carcass swab	NA	NA	NA	Other studies (doi: 10.1099/mgen.0.000531)	ERROR	OK	PRJNA633966	SRR11816002
TIAC1893	2011	Food	Bovine food sample	NA	NA	NA	Other studies (doi: 10.1099/mgen.0.000531)	ERROR	WARNING	PRJNA633966	SRR11816055
TIAC1903	2013	Food	Minced beef meat ("Fillet Américain")	NA	NA	NA	Other studies (doi: 10.3390/foods9081030)	OK	OK	PRJNA645975	SAMN15521994
TIAC1930	2013-07-03	Food	Cut beef meat	NA	NA	NA	In-house (NRL STEC)	OK	OK	PRJNA936486	SAMN33354638
TIAC1951	2013	Animal	Bovine carcass swab	NA	NA	NA	Other studies (doi: 10.1099/mgen.0.000531)	OK	OK	PRJNA633966	SRR11816090
TIAC1958	2013-08-29	Animal	Bovine carcass swab	NA	NA	NA	In-house (NRL STEC)	OK	WARNING	PRJNA936486	SAMN33354639
TIAC2004	2013-08-19	Animal	Bovine carcass swab	NA	NA	NA	In-house (NRL STEC)	OK	WARNING	PRJNA936486	SAMN33354640
TIAC2007	2013-09-26	Animal	Bovine carcass swab	NA	NA	NA	In-house (NRL STEC)	OK	WARNING	PRJNA936486	SAMN33354641
TIAC2195	2014-01-28	Food	Minced beef meat ("Fillet Américain")	NA	NA	NA	In-house (NRL STEC)	OK	WARNING	PRJNA936486	SAMN33354642
TIAC2197	2014-02-03	Animal	Bovine carcass swab	NA	NA	NA	In-house (NRL STEC)	WARNING	WARNING	PRJNA936486	SAMN33354643
TIAC2242	2014-02-11	Food	Minced beef meat ("Fillet Américain")	NA	NA	NA	In-house (NRL STEC)	OK	WARNING	PRJNA936486	SAMN33354644
TIAC2244	2014-02-10	Animal	Bovine carcass swab	NA	NA	NA	In-house (NRL STEC)	OK	OK	PRJNA936486	SAMN33354645
TIAC2246	2014-02-11	Animal	Bovine carcass swab	NA	NA	NA	In-house (NRL STEC)	OK	OK	PRJNA936486	SAMN33354646
TIAC2257	2014-02-24	Animal	Bovine carcass swab	NA	NA	NA	In-house (NRL STEC)	OK	OK	PRJNA936486	SAMN33354647
TIAC2258	2014-02-24	Animal	Bovine carcass swab	NA	NA	NA	In-house (NRL STEC)	OK	OK	PRJNA936486	SAMN33354648
TIAC2266	2014-03-13	Food	Minced beef meat ("Fillet Américain")	NA	NA	NA	In-house (NRL STEC)	OK	WARNING	PRJNA936486	SAMN33354649
TIAC2271	2014-03-15	Food	Minced beef meat ("Fillet Américain")	NA	NA	NA	In-house (NRL STEC)	OK	OK	PRJNA936486	SAMN33354650
TIAC2274	2014-03-17	Food	Cow's milk	NA	NA	NA	In-house (NRL STEC)	OK	OK	PRJNA936486	SAMN33354651
TIAC2275	2014-03-17	Food	Cow's milk	NA	NA	NA	In-house (NRL STEC)	OK	OK	PRJNA936486	SAMN33354652
TIAC2284	2014-03-15	Food	Minced beef meat ("Fillet Américain")	NA	NA	NA	In-house (NRL STEC)	OK	OK	PRJNA936486	SAMN33354653
TIAC2289	2014-03-26	Food	Cow's milk	NA	NA	NA	In-house (NRL STEC)	OK	OK	PRJNA936486	SAMN33354654
TIAC2290	2014-03-26	Food	Cow's milk	NA	NA	NA	In-house (NRL STEC)	OK	OK	PRJNA936486	SAMN33354655
TIAC2293	2014-04-01	Animal	Bovine carcass swab	NA	NA	NA	In-house (NRL STEC)	OK	OK	PRJNA936486	SAMN33354656
TIAC2299	2014-04-08	Food	Minced beef meat ("Fillet Américain")	NA	NA	NA	In-house (NRL STEC)	OK	WARNING	PRJNA936486	SAMN33354657
TIAC2306	2014-04-14	Animal	Bovine carcass swab	NA	NA	NA	In-house (NRL STEC)	OK	OK	PRJNA936486	SAMN33354658
TIAC2369	2014-05-29	Animal	Bovine carcass swab	NA	NA	NA	In-house (NRL STEC)	OK	OK	PRJNA936486	SAMN33354659
TIAC2370	2014-05-28	Animal	Bovine carcass swab	NA	NA	NA	In-house (NRL STEC)	WARNING	OK	PRJNA936486	SAMN33354660
TIAC2378	2014-05-07	Animal	Bovine carcass swab	NA	NA	NA	In-house (NRL STEC)	OK	OK	PRJNA936486	SAMN33354661
TIAC2383	2014-05-12	Animal	Bovine carcass swab	NA	NA	NA	In-house (NRL STEC)	ERROR	OK	PRJNA936486	SAMN33354662
TIAC2386	2014-05-13	Food	Cow's raw milk cheese	NA	NA	NA	In-house (NRL STEC)	OK	OK	PRJNA936486	SAMN33354663
TIAC2388	2014-05-13	Food	Minced beef meat ("Fillet Américain")	NA	NA	NA	In-house (NRL STEC)	WARNING	OK	PRJNA936486	SAMN33354664
TIAC2389	2014-05-24	Food	Cut beef meat	NA	NA	NA	In-house (NRL STEC)	OK	OK	PRJNA936486	SAMN33354665
TIAC2396	2011	Animal	Bovine carcass swab	NA	NA	NA	In-house (NRL STEC)	OK	OK	PRJNA936486	SAMN33354666
TIAC2397	2011-07-06	Animal	Bovine carcass swab	NA	NA	NA	In-house (NRL STEC)	OK	OK	PRJNA936486	SAMN33354667
TIAC2398	2011	Animal	Bovine carcass swab	NA	NA	NA	In-house (NRL STEC)	OK	OK	PRJNA936486	SAMN33354668
TIAC2399	2011-11-07	Animal	Bovine carcass swab	NA	NA	NA	In-house (NRL STEC)	OK	OK	PRJNA936486	SAMN33354669
TIAC2400	2012	Food	Minced beef meat ("Fillet Américain")	NA	NA	NA	In-house (NRL STEC)	OK	OK	PRJNA936486	SAMN33354670
TIAC2401	2012	Animal	Bovine carcass swab	NA	NA	NA	In-house (NRL STEC)	OK	OK	PRJNA936486	SAMN33354671
TIAC2402	2012	Animal	Bovine carcass swab	NA	NA	NA	In-house (NRL STEC)	OK	OK	PRJNA936486	SAMN33354672
TIAC2403	2012	Animal	Bovine carcass swab	NA	NA	NA	In-house (NRL STEC)	OK	OK	PRJNA936486	SAMN33354673
TIAC2404	2013	Food	Minced beef meat ("Fillet Américain")	NA	NA	NA	In-house (NRL STEC)	OK	OK	PRJNA936486	SAMN33354674
TIAC2405	2013	Food	Minced beef meat ("Fillet Américain")	NA	NA	NA	In-house (NRL STEC)	OK	OK	PRJNA936486	SAMN33354675
TIAC2406	2013	Animal	Bovine carcass swab	NA	NA	NA	In-house (NRL STEC)	OK	OK	PRJNA936486	SAMN33354676
TIAC2407	2013-06-17	Animal	Bovine carcass swab	NA	NA	NA	In-house (NRL STEC)	OK	OK	PRJNA936486	SAMN33354677
TIAC2408	2013	Animal	Bovine carcass swab	NA	NA	NA	In-house (NRL STEC)	OK	OK	PRJNA936486	SAMN33354678
TIAC2409	2013	Animal	Bovine carcass swab	NA	NA	NA	In-house (NRL STEC)	OK	OK	PRJNA936486	SAMN33354679
TIAC2410	2013-09-30	Food	Minced beef meat ("Fillet Américain")	NA	NA	NA	In-house (NRL STEC)	OK	OK	PRJNA936486	SAMN33354680
TIAC2411	2013-09-30	Food	Minced beef meat ("Fillet Américain")	NA	NA	NA	In-house (NRL STEC)	OK	OK	PRJNA936486	SAMN33354681
TIAC2423	2014-05-19	Animal	Bovine carcass swab	NA	NA	NA	In-house (NRL STEC)	OK	OK	PRJNA936486	SAMN33354682
TIAC2425	2014-06-26	Animal	Bovine carcass swab	NA	NA	NA	In-house (NRL STEC)	OK	OK	PRJNA936486	SAMN33354683
TIAC2427	2014-06-23	Food	Cow's raw milk	NA	NA	NA	In-house (NRL STEC)	OK	OK	PRJNA936486	SAMN33354684
TIAC2429	2014-05-12	Animal	Bovine carcass swab	NA	NA	NA	In-house (NRL STEC)	WARNING	OK	PRJNA936486	SAMN33354685
TIAC2431	2014-06-26	Food	Cow's milk	NA	NA	NA	In-house (NRL STEC)	WARNING	OK	PRJNA936486	SAMN33354686
TIAC2433	2014-06-04	Food	Raw milk cheese	NA	NA	NA	In-house (NRL STEC)	OK	OK	PRJNA936486	SAMN33354687
TIAC2467	2014-06-24	Animal	Bovine carcass swab	NA	NA	NA	In-house (NRL STEC)	OK	OK	PRJNA936486	SAMN33354688
TIAC2468	2014-06-24	Animal	Bovine carcass swab	NA	NA	NA	In-house (NRL STEC)	OK	OK	PRJNA936486	SAMN33354689
TIAC2471	2014-07-25	Food	Cow's milk	NA	NA	NA	In-house (NRL STEC)	OK	OK	PRJNA936486	SAMN33354690
TIAC2511	2014-08-06	Food	Raw milk	NA	NA	NA	In-house (NRL STEC)	OK	OK	PRJNA936486	SAMN33354691
TIAC2520	2014-08-11	Animal	Bovine carcass swab	NA	NA	NA	In-house (NRL STEC)	OK	OK	PRJNA936486	SAMN33354692
TIAC2532	2014-08-25	Animal	Bovine carcass swab	NA	NA	NA	In-house (NRL STEC)	OK	OK	PRJNA936486	SAMN33354693
TIAC2543	2014-09-03	Food	Minced beef meat ("Fillet Américain")	NA	NA	NA	In-house (NRL STEC)	OK	OK	PRJNA936486	SAMN33354694
TIAC2563	2014-09-15	Animal	Bovine carcass swab	NA	NA	NA	In-house (NRL STEC)	OK	OK	PRJNA936486	SAMN33354695
TIAC2608	2014-06-08	Food	Cow's raw milk cheese	NA	NA	NA	In-house (NRL STEC)	OK	OK	PRJNA936486	SAMN33354696
TIAC2660	2014-11-05	Food	Cow's milk	NA	NA	NA	In-house (NRL STEC)	OK	OK	PRJNA936486	SAMN33354697
TIAC2668	2014-11-14	Animal	Bovine carcass swab	NA	NA	NA	In-house (NRL STEC)	WARNING	OK	PRJNA936486	SAMN33354698
TIAC2671	2014-11-18	Animal	Bovine carcass swab	NA	NA	NA	In-house (NRL STEC)	OK	OK	PRJNA936486	SAMN33354699
TIAC2680	2014-11-25	Food	Minced beef meat ("Fillet Américain")	NA	NA	NA	In-house (NRL STEC)	OK	OK	PRJNA936486	SAMN33354700
TIAC2725	2015-01-13	Animal	Bovine carcass swab	NA	NA	NA	In-house (NRL STEC)	OK	OK	PRJNA936486	SAMN33354701
TIAC2732	2015-01-16	Animal	Bovine carcass swab	NA	NA	NA	In-house (NRL STEC)	OK	OK	PRJNA936486	SAMN33354702
TIAC2743	2015-01-13	Food	Raw milk	NA	NA	NA	In-house (NRL STEC)	OK	OK	PRJNA936486	SAMN33354703
TIAC2745	2015-01-12	Animal	Ovine/caprine carcass swab	NA	NA	NA	In-house (NRL STEC)	OK	OK	PRJNA936486	SAMN33354704
TIAC2764	2015-01-20	Food	Minced beef meat ("Fillet Américain")	NA	NA	NA	In-house (NRL STEC)	OK	OK	PRJNA936486	SAMN33354705
TIAC2765	2015-01-19	Animal	Bovine carcass swab	NA	NA	NA	In-house (NRL STEC)	OK	OK	PRJNA936486	SAMN33354706
TIAC2770	2015-02-10	Food	Milk	NA	NA	NA	In-house (NRL STEC)	OK	OK	PRJNA936486	SAMN33354707
TIAC2771	2015-02-04	Food	Cut beef meat	NA	NA	NA	In-house (NRL STEC)	OK	OK	PRJNA936486	SAMN33354708
TIAC2772	2015	Food	Sprouted seeds	NA	NA	NA	In-house (NRL STEC)	OK	OK	PRJNA936486	SAMN33354709
TIAC2776	2015-02-17	Food	Raw milk semi soft cheese	NA	NA	NA	In-house (NRL STEC)	OK	OK	PRJNA936486	SAMN33354710
TIAC2777	2015-02-16	Food	Raw milk butter	NA	NA	NA	In-house (NRL STEC)	OK	OK	PRJNA936486	SAMN33354711
TIAC2782	2015-02-11	Food	Raw milk cheese	NA	NA	NA	In-house (NRL STEC)	OK	OK	PRJNA936486	SAMN33354712
TIAC2786	2015-03-03	Food	Raw milk cheese	NA	NA	NA	In-house (NRL STEC)	OK	OK	PRJNA936486	SAMN33354713
TIAC2787	2015-03-27	Food	Minced beef meat ("Fillet Américain")	NA	NA	NA	In-house (NRL STEC)	OK	WARNING	PRJNA936486	SAMN33354714
TIAC2824	2015-03-30	Food	Raw milk	NA	NA	NA	In-house (NRL STEC)	OK	OK	PRJNA936486	SAMN33354715
TIAC2840	2015-04-07	Animal	Bovine carcass swab	NA	NA	NA	In-house (NRL STEC)	OK	OK	PRJNA936486	SAMN33354716
TIAC2841	2015-04-07	Food	Minced beef meat ("Fillet Américain")	NA	NA	NA	In-house (NRL STEC)	WARNING	OK	PRJNA936486	SAMN33354717
TIAC2842	2015-04-07	Food	Minced beef meat ("Fillet Américain")	NA	NA	NA	In-house (NRL STEC)	OK	OK	PRJNA936486	SAMN33354718
TIAC2846	2015-04-07	Food	Cut beef meat	NA	NA	NA	In-house (NRL STEC)	OK	OK	PRJNA936486	SAMN33354719
TIAC2904	2015-06-01	Animal	Bovine faeces	NA	NA	NA	In-house (NRL STEC)	OK	OK	PRJNA936486	SAMN33354720
TIAC2905	2015-06-01	Animal	Bovine faeces	NA	NA	NA	In-house (NRL STEC)	OK	OK	PRJNA936486	SAMN33354721
TIAC2906	2015-06-01	Animal	Bovine faeces	NA	NA	NA	In-house (NRL STEC)	OK	OK	PRJNA936486	SAMN33354722
TIAC2907	2015-06-01	Animal	Bovine faeces	NA	NA	NA	In-house (NRL STEC)	OK	OK	PRJNA936486	SAMN33354723
TIAC2908	2015-06-01	Animal	Bovine faeces	NA	NA	NA	In-house (NRL STEC)	OK	OK	PRJNA936486	SAMN33354724
TIAC2909	2015-06-01	Animal	Bovine faeces	NA	NA	NA	In-house (NRL STEC)	OK	OK	PRJNA936486	SAMN33354725
TIAC2910	2015-06-01	Animal	Bovine faeces	NA	NA	NA	In-house (NRL STEC)	OK	OK	PRJNA936486	SAMN33354726
TIAC2911	2015-06-01	Animal	Bovine faeces	NA	NA	NA	In-house (NRL STEC)	WARNING	OK	PRJNA936486	SAMN33354727
TIAC2912	2015-06-01	Animal	Bovine faeces	NA	NA	NA	In-house (NRL STEC)	OK	OK	PRJNA936486	SAMN33354728
TIAC2913	2015-06-01	Animal	Bovine faeces	NA	NA	NA	In-house (NRL STEC)	OK	OK	PRJNA936486	SAMN33354729
TIAC2914	2015-06-01	Animal	Bovine faeces	NA	NA	NA	In-house (NRL STEC)	OK	OK	PRJNA936486	SAMN33354730
TIAC2915	2015-06-01	Animal	Bovine faeces	NA	NA	NA	In-house (NRL STEC)	OK	OK	PRJNA936486	SAMN33354731
TIAC2916	2015-06-01	Animal	Bovine faeces	NA	NA	NA	In-house (NRL STEC)	OK	OK	PRJNA936486	SAMN33354732
TIAC2917	2015-06-01	Animal	Bovine faeces	NA	NA	NA	In-house (NRL STEC)	OK	OK	PRJNA936486	SAMN33354733
TIAC2918	2015-06-01	Animal	Bovine faeces	NA	NA	NA	In-house (NRL STEC)	OK	OK	PRJNA936486	SAMN33354734
TIAC2919	2015-06-01	Animal	Bovine faeces	NA	NA	NA	In-house (NRL STEC)	OK	OK	PRJNA936486	SAMN33354735
TIAC2920	2015-06-01	Animal	Bovine faeces	NA	NA	NA	In-house (NRL STEC)	OK	OK	PRJNA936486	SAMN33354736
TIAC2921	2015-06-01	Animal	Bovine faeces	NA	NA	NA	In-house (NRL STEC)	OK	OK	PRJNA936486	SAMN33354737
TIAC2929	2015-06-01	Animal	Bovine faeces	NA	NA	NA	In-house (NRL STEC)	OK	OK	PRJNA936486	SAMN33354738
TIAC2930	2015-06-01	Animal	Bovine faeces	NA	NA	NA	In-house (NRL STEC)	OK	OK	PRJNA936486	SAMN33354739
TIAC2931	2015-06-01	Animal	Bovine faeces	NA	NA	NA	In-house (NRL STEC)	OK	OK	PRJNA936486	SAMN33354740
TIAC2932	2015-06-01	Animal	Bovine faeces	NA	NA	NA	In-house (NRL STEC)	OK	OK	PRJNA936486	SAMN33354741
TIAC2933	2015-06-01	Animal	Bovine faeces	NA	NA	NA	In-house (NRL STEC)	OK	OK	PRJNA936486	SAMN33354742
TIAC2934	2015-06-01	Animal	Bovine faeces	NA	NA	NA	In-house (NRL STEC)	OK	OK	PRJNA936486	SAMN33354743
TIAC2935	2015-06-01	Animal	Bovine faeces	NA	NA	NA	In-house (NRL STEC)	OK	OK	PRJNA936486	SAMN33354744
TIAC2987	2015-06-02	Animal	Bovine carcass swab	NA	NA	NA	In-house (NRL STEC)	OK	OK	PRJNA936486	SAMN33354745
TIAC2989	2015-06-03	Animal	Ovine/caprine carcass swab	NA	NA	NA	In-house (NRL STEC)	OK	OK	PRJNA936486	SAMN33354746
TIAC2990	2015-06-03	Animal	Ovine/caprine carcass swab	NA	NA	NA	In-house (NRL STEC)	OK	OK	PRJNA936486	SAMN33354747
TIAC3009	2015-06-24	Animal	Ovine/caprine carcass swab	NA	NA	NA	In-house (NRL STEC)	OK	OK	PRJNA936486	SAMN33354748
TIAC3011	2015-07-23	Animal	Bovine carcass swab	NA	NA	NA	In-house (NRL STEC)	OK	OK	PRJNA936486	SAMN33354749
TIAC3028	2015-07-08	Animal	Ovine/caprine carcass swab	NA	NA	NA	In-house (NRL STEC)	WARNING	OK	PRJNA936486	SAMN33354750
TIAC3039	2015-07-15	Food	Spinach	NA	NA	NA	In-house (NRL STEC)	OK	OK	PRJNA936486	SAMN33354751
TIAC3042	2015-07-22	Food	Raw milk	NA	NA	NA	In-house (NRL STEC)	WARNING	OK	PRJNA936486	SAMN33354752
TIAC3071	2015-07-28	Food	Watercress	NA	NA	NA	In-house (NRL STEC)	WARNING	OK	PRJNA936486	SAMN33354753
TIAC3078	2015-08-13	Animal	Ovine/caprine carcass swab	NA	NA	NA	In-house (NRL STEC)	OK	OK	PRJNA936486	SAMN33354754
TIAC3082	2015-08-17	Animal	Ovine/caprine carcass swab	NA	NA	NA	In-house (NRL STEC)	OK	OK	PRJNA936486	SAMN33354755
TIAC3085	2015-08-24	Animal	Ovine/caprine carcass swab	NA	NA	NA	In-house (NRL STEC)	OK	OK	PRJNA936486	SAMN33354756
TIAC3088	2015-08-20	Animal	Ovine/caprine carcass swab	NA	NA	NA	In-house (NRL STEC)	OK	OK	PRJNA936486	SAMN33354757
TIAC3122	2015-09-07	Food	Minced beef meat ("Fillet Américain")	NA	NA	NA	In-house (NRL STEC)	OK	OK	PRJNA936486	SAMN33354758
TIAC3123	2015-09-10	Animal	Ovine/caprine carcass swab	NA	NA	NA	In-house (NRL STEC)	WARNING	OK	PRJNA936486	SAMN33354759
TIAC3148	2015-09-10	Animal	Ovine/caprine carcass swab	NA	NA	NA	In-house (NRL STEC)	OK	OK	PRJNA936486	SAMN33354760
TIAC3191	2015	Food	Goat's raw milk cheese	NA	NA	NA	In-house (NRL STEC)	OK	OK	PRJNA936486	SAMN33354761
TIAC3203	2015-09-21	Food	Raw milk cheese	NA	NA	NA	In-house (NRL STEC)	OK	OK	PRJNA936486	SAMN33354762
TIAC3205	2015-09-21	Food	Raw milk soft cheese	NA	NA	NA	In-house (NRL STEC)	OK	OK	PRJNA936486	SAMN33354763
TIAC3206	2015-09-21	Food	Raw milk semi soft cheese	NA	NA	NA	In-house (NRL STEC)	OK	OK	PRJNA936486	SAMN33354764
TIAC3211	2015-10-30	Animal	Bovine carcass swab	NA	NA	NA	In-house (NRL STEC)	OK	OK	PRJNA936486	SAMN33354765
TIAC3232	2015	Food	Goat's raw milk cheese	NA	NA	NA	In-house (NRL STEC)	OK	OK	PRJNA936486	SAMN33354766
TIAC3248	2015-10-26	Animal	Bovine carcass swab	NA	NA	NA	In-house (NRL STEC)	OK	OK	PRJNA936486	SAMN33354767
TIAC3288	2015-12-01	Animal	Bovine carcass swab	NA	NA	NA	In-house (NRL STEC)	OK	OK	PRJNA936486	SAMN33354768
TIAC3312	2016-01-13	Animal	Ovine/caprine carcass swab	NA	NA	NA	In-house (NRL STEC)	OK	OK	PRJNA936486	SAMN33354769
TIAC3330	2016-01-25	Animal	Bovine carcass swab	NA	NA	NA	In-house (NRL STEC)	OK	OK	PRJNA936486	SAMN33354770
TIAC3331	2016-01-20	Animal	Ovine/caprine carcass swab	NA	NA	NA	In-house (NRL STEC)	OK	OK	PRJNA936486	SAMN33354771
TIAC3334	2016-01-28	Animal	Bovine carcass swab	NA	NA	NA	In-house (NRL STEC)	OK	OK	PRJNA936486	SAMN33354772
TIAC3335	2016-01-28	Animal	Bovine carcass swab	NA	NA	NA	In-house (NRL STEC)	OK	OK	PRJNA936486	SAMN33354773
TIAC3338	2016-02-02	Food	Cow's raw milk	NA	NA	NA	In-house (NRL STEC)	OK	OK	PRJNA936486	SAMN33354774
TIAC3342	2016-02-10	Food	Minced beef meat ("Fillet Américain")	NA	NA	NA	In-house (NRL STEC)	OK	OK	PRJNA936486	SAMN33354775
TIAC3346	2016-02-15	Animal	Bovine carcass swab	NA	NA	NA	In-house (NRL STEC)	OK	OK	PRJNA936486	SAMN33354776
TIAC3373	2016-02-24	Food	Cow's raw milk	NA	NA	NA	In-house (NRL STEC)	OK	OK	PRJNA936486	SAMN33354777
TIAC3375	2016-03-02	Animal	Bovine carcass swab	NA	NA	NA	In-house (NRL STEC)	OK	OK	PRJNA936486	SAMN33354778
TIAC3378	2016-03-08	Food	Raw milk cheese	NA	NA	NA	In-house (NRL STEC)	OK	OK	PRJNA936486	SAMN33354779
TIAC3406	2016-03-11	Animal	Bovine carcass swab	NA	NA	NA	In-house (NRL STEC)	OK	OK	PRJNA936486	SAMN33354780
TIAC3407	2016-03-22	Animal	Ovine/caprine carcass swab	NA	NA	NA	In-house (NRL STEC)	WARNING	OK	PRJNA936486	SAMN33354781
TIAC3409	2016-03-21	Animal	Bovine carcass swab	NA	NA	NA	In-house (NRL STEC)	OK	OK	PRJNA936486	SAMN33354782
TIAC3412	2016-04-06	Food	Minced beef meat ("Fillet Américain")	NA	NA	NA	In-house (NRL STEC)	OK	OK	PRJNA936486	SAMN33354783
TIAC3413	2016-04-04	Animal	Bovine carcass swab	NA	NA	NA	In-house (NRL STEC)	OK	OK	PRJNA936486	SAMN33354784
TIAC3419	2016-04-05	Food	Cut beef meat	NA	NA	NA	In-house (NRL STEC)	OK	OK	PRJNA936486	SAMN33354785
TIAC3420	2016-04-05	Animal	Ovine/caprine carcass swab	NA	NA	NA	In-house (NRL STEC)	OK	OK	PRJNA936486	SAMN33354786
TIAC3421	2016-04-19	Food	Minced beef meat ("Fillet Américain")	NA	NA	NA	In-house (NRL STEC)	OK	OK	PRJNA936486	SAMN33354787
TIAC3430	2016-04-12	Food	Minced beef meat ("Fillet Américain")	NA	NA	NA	In-house (NRL STEC)	OK	OK	PRJNA936486	SAMN33354788
TIAC3439	2016-04-26	Food	Cut beef meat	NA	NA	NA	In-house (NRL STEC)	OK	OK	PRJNA936486	SAMN33354789
TIAC3440	2016-05-03	Food	Cut beef meat	NA	NA	NA	In-house (NRL STEC)	OK	OK	PRJNA936486	SAMN33354790
TIAC3467	2016-05-12	Animal	Ovine/caprine carcass swab	NA	NA	NA	In-house (NRL STEC)	OK	OK	PRJNA936486	SAMN33354791
TIAC3468	2016-05-12	Food	Cut beef meat	NA	NA	NA	In-house (NRL STEC)	OK	OK	PRJNA936486	SAMN33354792
TIAC3474	2016-05-02	Animal	Bovine carcass swab	NA	NA	NA	In-house (NRL STEC)	OK	OK	PRJNA936486	SAMN33354793
TIAC3475	2016-05-28	Animal	Bovine carcass swab	NA	NA	NA	In-house (NRL STEC)	WARNING	OK	PRJNA936486	SAMN33354794
TIAC3476	2016-04-28	Animal	Bovine carcass swab	NA	NA	NA	In-house (NRL STEC)	OK	OK	PRJNA936486	SAMN33354795
TIAC3481	2016-05-25	Food	Minced beef meat ("Fillet Américain")	NA	NA	NA	In-house (NRL STEC)	WARNING	OK	PRJNA936486	SAMN33354796
TIAC3486	2016-05-30	Animal	Bovine carcass swab	NA	NA	NA	In-house (NRL STEC)	OK	OK	PRJNA936486	SAMN33354797
TIAC3491	2016-06-02	Food	Cow's raw milk	NA	NA	NA	In-house (NRL STEC)	OK	OK	PRJNA936486	SAMN33354798
TIAC3499	2016-06-07	Animal	Ovine/caprine carcass swab	NA	NA	NA	In-house (NRL STEC)	OK	OK	PRJNA936486	SAMN33354799
TIAC3500	2016-06-06	Animal	Ovine/caprine carcass swab	NA	NA	NA	In-house (NRL STEC)	OK	OK	PRJNA936486	SAMN33354800
TIAC3505	2016-06-13	Food	Raw milk butter	NA	NA	NA	In-house (NRL STEC)	OK	OK	PRJNA936486	SAMN33354801
TIAC3506	2016-06-13	Animal	Bovine carcass swab	NA	NA	NA	In-house (NRL STEC)	OK	OK	PRJNA936486	SAMN33354802
TIAC3547	2016-07-05	Food	Minced beef meat ("Fillet Américain")	NA	NA	NA	In-house (NRL STEC)	OK	OK	PRJNA936486	SAMN33354803
TIAC3569	2016	Human	Faeces	UNK	UNK	UNK	In-house (NRL STEC)	OK	OK	PRJNA936486	SAMN33354804
TIAC3570	2016	Human	Faeces	UNK	UNK	UNK	In-house (NRL STEC)	OK	OK	PRJNA936486	SAMN33354805
TIAC3577	2013-08-14	Human	Faeces	UNK	UNK	UNK	In-house (NRL STEC)	OK	OK	PRJNA936486	SAMN33354806
TIAC3578	2013-06-25	Human	Faeces	UNK	UNK	UNK	In-house (NRL STEC)	OK	WARNING	PRJNA936486	SAMN33354807
TIAC3579	2013-09-14	Human	Faeces	UNK	UNK	UNK	In-house (NRL STEC)	OK	OK	PRJNA936486	SAMN33354808
TIAC3580	2016	Human	Faeces	UNK	UNK	UNK	In-house (NRL STEC)	OK	OK	PRJNA936486	SAMN33354809
TIAC3581	2016	Human	Faeces	UNK	UNK	UNK	In-house (NRL STEC)	OK	OK	PRJNA936486	SAMN33354810
TIAC3583	2016	Human	Faeces	UNK	UNK	UNK	In-house (NRL STEC)	OK	OK	PRJNA936486	SAMN33354811
TIAC3596	2016-08-16	Food	Minced beef meat ("Fillet Américain")	NA	NA	NA	In-house (NRL STEC)	OK	OK	PRJNA936486	SAMN33354812
TIAC3619	2016-09-05	Food	Minced beef meat ("Fillet Américain")	NA	NA	NA	In-house (NRL STEC)	WARNING	OK	PRJNA936486	SAMN33354813
TIAC3620	2016-09-05	Animal	Bovine carcass swab	NA	NA	NA	In-house (NRL STEC)	OK	OK	PRJNA936486	SAMN33354814
TIAC3647	2016-10-20	Animal	Ovine/caprine carcass swab	NA	NA	NA	In-house (NRL STEC)	OK	OK	PRJNA936486	SAMN33354815
TIAC3649	2016-09-19	Food	Goat's raw milk cheese	NA	NA	NA	In-house (NRL STEC)	OK	OK	PRJNA936486	SAMN33354816
TIAC3657	2016-09-22	Food	Minced beef meat ("Fillet Américain")	NA	NA	NA	In-house (NRL STEC)	OK	OK	PRJNA936486	SAMN33354817
TIAC3672	2016-09-21	Food	Raw milk cheese	NA	NA	NA	In-house (NRL STEC)	OK	OK	PRJNA936486	SAMN33354818
TIAC3692	2016-09-23	Animal	Bovine carcass swab	NA	NA	NA	In-house (NRL STEC)	OK	OK	PRJNA936486	SAMN33354819
TIAC3703	2016-10-03	Animal	Ovine carcass swab	NA	NA	NA	In-house (NRL STEC)	OK	OK	PRJNA936486	SAMN33354820
TIAC3708	2016-10-10	Animal	Bovine carcass swab	NA	NA	NA	In-house (NRL STEC)	OK	OK	PRJNA936486	SAMN33354821
TIAC3737	2016-10-14	Food	Cow's fresh raw milk cheese	NA	NA	NA	In-house (NRL STEC)	OK	OK	PRJNA936486	SAMN33354822
TIAC3752	2016-10-17	Animal	Bovine carcass swab	NA	NA	NA	In-house (NRL STEC)	OK	OK	PRJNA936486	SAMN33354823
TIAC3754	2016-10-19	Food	Cut beef meat	NA	NA	NA	In-house (NRL STEC)	OK	OK	PRJNA936486	SAMN33354824
TIAC3755	2016-10-19	Food	Cow's raw milk	NA	NA	NA	In-house (NRL STEC)	OK	OK	PRJNA936486	SAMN33354825
TIAC3772	2016-10-26	Animal	Ovine carcass swab	NA	NA	NA	In-house (NRL STEC)	OK	OK	PRJNA936486	SAMN33354826
TIAC3773	2016-10-25	Food	Minced beef meat ("Fillet Américain")	NA	NA	NA	In-house (NRL STEC)	OK	OK	PRJNA936486	SAMN33354827
TIAC3775	2016-10-24	Animal	Ovine carcass swab	NA	NA	NA	In-house (NRL STEC)	OK	OK	PRJNA936486	SAMN33354828
TIAC3820	2016-12-08	Animal	Ovine carcass swab	NA	NA	NA	In-house (NRL STEC)	OK	OK	PRJNA936486	SAMN33354829
TIAC3830	2017-01-16	Animal	Bovine carcass swab	NA	NA	NA	In-house (NRL STEC)	OK	OK	PRJNA936486	SAMN33354830
TIAC3832	2017-01-16	Food	Fresh raw milk cheese	NA	NA	NA	In-house (NRL STEC)	OK	OK	PRJNA936486	SAMN33354831
TIAC3833	2017-01-16	Food	Raw milk soft cheese	NA	NA	NA	In-house (NRL STEC)	OK	OK	PRJNA936486	SAMN33354832
TIAC3834	2017-01-30	Animal	Bovine carcass swab	NA	NA	NA	In-house (NRL STEC)	OK	OK	PRJNA936486	SAMN33354833
TIAC3837	2017-01-26	Animal	Ovine carcass swab	NA	NA	NA	In-house (NRL STEC)	OK	OK	PRJNA936486	SAMN33354834
TIAC3842	2017-02-08	Food	Meat	NA	NA	NA	In-house (NRL STEC)	WARNING	OK	PRJNA936486	SAMN33354835
TIAC3844	2017-02-06	Animal	Ovine carcass swab	NA	NA	NA	In-house (NRL STEC)	OK	OK	PRJNA936486	SAMN33354836
TIAC3845	2017-02-14	Food	Raw milk cheese	NA	NA	NA	In-house (NRL STEC)	OK	OK	PRJNA936486	SAMN33354837
TIAC3847	2017-02-15	Food	Raw milk cheese	NA	NA	NA	In-house (NRL STEC)	WARNING	OK	PRJNA936486	SAMN33354838
TIAC3848	2017-02-15	Food	Raw milk cheese	NA	NA	NA	In-house (NRL STEC)	WARNING	OK	PRJNA936486	SAMN33354839
TIAC3866	2017-03-20	Animal	Ovine carcass swab	NA	NA	NA	In-house (NRL STEC)	WARNING	OK	PRJNA936486	SAMN33354840
TIAC3899	2017-04-26	Food	Meat	NA	NA	NA	In-house (NRL STEC)	WARNING	OK	PRJNA936486	SAMN33354841
TIAC3961	2017-05-19	Animal	Bovine carcass swab	NA	NA	NA	In-house (NRL STEC)	OK	OK	PRJNA936486	SAMN33354842
TIAC3963	2017-05-16	Animal	Bovine carcass swab	NA	NA	NA	In-house (NRL STEC)	OK	OK	PRJNA936486	SAMN33354843
TIAC3964	2017-05-16	Animal	Ovine carcass swab	NA	NA	NA	In-house (NRL STEC)	OK	OK	PRJNA936486	SAMN33354844
TIAC3965	2017-05-16	Food	Raw milk soft cheese	NA	NA	NA	In-house (NRL STEC)	WARNING	OK	PRJNA936486	SAMN33354845
TIAC3966	2017-05-29	Food	Minced beef meat ("Fillet Américain")	NA	NA	NA	In-house (NRL STEC)	WARNING	OK	PRJNA936486	SAMN33354846
TIAC3967	2017-05-22	Animal	Bovine carcass swab	NA	NA	NA	In-house (NRL STEC)	OK	OK	PRJNA936486	SAMN33354847
TIAC4003	2017-06-13	Food	Minced beef meat ("Fillet Américain")	NA	NA	NA	In-house (NRL STEC)	WARNING	OK	PRJNA936486	SAMN33354848
TIAC4004	2017-06-12	Animal	Ovine carcass swab	NA	NA	NA	In-house (NRL STEC)	OK	OK	PRJNA936486	SAMN33354849
TIAC4005	2017-06-12	Food	Raw milk semi soft cheese	NA	NA	NA	In-house (NRL STEC)	OK	OK	PRJNA936486	SAMN33354850
TIAC4053	2017-06-20	Food	Minced beef meat ("Fillet Américain")	NA	NA	NA	In-house (NRL STEC)	OK	OK	PRJNA936486	SAMN33354851
TIAC4073	2017-06-23	Food	Raw milk cheese	NA	NA	NA	In-house (NRL STEC)	OK	OK	PRJNA936486	SAMN33354852
TIAC4084	2017-07-10	Animal	Bovine carcass swab	NA	NA	NA	In-house (NRL STEC)	OK	OK	PRJNA936486	SAMN33354853
TIAC4085	2017-06-23	Food	Raw milk cheese	NA	NA	NA	In-house (NRL STEC)	OK	OK	PRJNA936486	SAMN33354854
TIAC4086	2017-07-17	Food	Minced beef meat ("Fillet Américain")	NA	NA	NA	In-house (NRL STEC)	OK	WARNING	PRJNA936486	SAMN33354855
TIAC4087	2017-07-18	Food	Minced beef meat ("Fillet Américain")	NA	NA	NA	In-house (NRL STEC)	OK	WARNING	PRJNA936486	SAMN33354856
TIAC4088	2017-07-17	Food	Parsley	NA	NA	NA	In-house (NRL STEC)	OK	WARNING	PRJNA936486	SAMN33354857
TIAC4139	2017-09-19	Food	Cut meat	NA	NA	NA	In-house (NRL STEC)	OK	WARNING	PRJNA936486	SAMN33354858
TIAC4157	2017-10-04	Food	Cow's cheese	NA	NA	NA	In-house (NRL STEC)	WARNING	WARNING	PRJNA936486	SAMN33354859
TIAC4170	2017-10-10	Food	Minced beef meat ("Fillet Américain")	NA	NA	NA	In-house (NRL STEC)	OK	WARNING	PRJNA936486	SAMN33354860
TIAC4194	2017	Food	Meat preparation	NA	NA	NA	In-house (NRL STEC)	OK	OK	PRJNA936486	SAMN33354861
TIAC4228	2017-10-31	Food	Minced beef meat ("Fillet Américain")	NA	NA	NA	In-house (NRL STEC)	OK	WARNING	PRJNA936486	SAMN33354862
TIAC4229	2017-11-06	Food	Raw milk	NA	NA	NA	In-house (NRL STEC)	OK	OK	PRJNA936486	SAMN33354863
TIAC4231	2017-11-10	Animal	Bovine carcass swab	NA	NA	NA	In-house (NRL STEC)	OK	OK	PRJNA936486	SAMN33354864
TIAC4274	2017-11-22	Food	Raw milk	NA	NA	NA	In-house (NRL STEC)	OK	OK	PRJNA936486	SAMN33354865
TIAC4275	2017-11-21	Food	Minced beef meat ("Fillet Américain")	NA	NA	NA	In-house (NRL STEC)	OK	OK	PRJNA936486	SAMN33354866
TIAC4298	2018-01-31	Food	Raw milk soft cheese	NA	NA	NA	In-house (NRL STEC)	OK	OK	PRJNA936486	SAMN33354867
TIAC4311	2018-02-22	Animal	Ovine carcass swab	NA	NA	NA	In-house (NRL STEC)	OK	OK	PRJNA936486	SAMN33354868
TIAC4317	2018-02-12	Food	Pork meat preparation	NA	NA	NA	In-house (NRL STEC)	WARNING	OK	PRJNA936486	SAMN33354869
TIAC4322	2018-03-14	Animal	Bovine carcass swab	NA	NA	NA	In-house (NRL STEC)	WARNING	OK	PRJNA936486	SAMN33354870
TIAC4323	2018-03-20	Food	Cow's raw milk	NA	NA	NA	In-house (NRL STEC)	OK	OK	PRJNA936486	SAMN33354871
TIAC4326	2018-03-20	Animal	Ovine carcass swab	NA	NA	NA	In-house (NRL STEC)	OK	OK	PRJNA936486	SAMN33354872
TIAC4328	2018-03-20	Food	Meat	NA	NA	NA	In-house (NRL STEC)	OK	OK	PRJNA936486	SAMN33354873
TIAC4329	2018-03-20	Food	Meat	NA	NA	NA	In-house (NRL STEC)	OK	OK	PRJNA936486	SAMN33354874
TIAC4332	2018-03-26	Animal	Bovine carcass swab	NA	NA	NA	In-house (NRL STEC)	OK	OK	PRJNA936486	SAMN33354875
TIAC4338	2018-04-04	Food	Goat's raw milk cheese	NA	NA	NA	In-house (NRL STEC)	WARNING	OK	PRJNA936486	SAMN33354876
TIAC4339	2018-03-26	Animal	Bovine carcass swab	NA	NA	NA	In-house (NRL STEC)	OK	OK	PRJNA936486	SAMN33354877
TIAC4354	2018-04-12	Animal	Bovine carcass swab	NA	NA	NA	In-house (NRL STEC)	OK	WARNING	PRJNA936486	SAMN33354878
TIAC4369	2018-04-25	Animal	Ovine carcass swab	NA	NA	NA	In-house (NRL STEC)	OK	OK	PRJNA936486	SAMN33354879
TIAC4387	2018-05-28	Animal	Bovine carcass swab	NA	NA	NA	In-house (NRL STEC)	OK	OK	PRJNA936486	SAMN33354880
TIAC4422	2018-06-22	Food	Minced meat	NA	NA	NA	NRC STEC	WARNING	OK	PRJNA936486	SAMN33354881
TIAC4424	2018-06-22	Food	Beef meat	NA	NA	NA	In-house (NRL STEC)	OK	OK	PRJNA936486	SAMN33354882
TIAC4425	2018-06-22	Food	Beef meat preparation	NA	NA	NA	In-house (NRL STEC)	OK	OK	PRJNA936486	SAMN33354883
TIAC4426	2018-06-22	Animal	Ovine carcass swab	NA	NA	NA	In-house (NRL STEC)	OK	OK	PRJNA936486	SAMN33354884
TIAC4444	2018-07-03	Animal	Ovine carcass swab	NA	NA	NA	In-house (NRL STEC)	OK	OK	PRJNA936486	SAMN33354885
TIAC4447	2018-07-10	Food	Raw milk	NA	NA	NA	In-house (NRL STEC)	OK	OK	PRJNA936486	SAMN33354886
TIAC4448	2018-07-10	Food	Meat preparation	NA	NA	NA	In-house (NRL STEC)	WARNING	OK	PRJNA936486	SAMN33354887
TIAC4475	2018-07-18	Food	Minced beef meat ("Fillet Américain")	NA	NA	NA	In-house (NRL STEC)	OK	OK	PRJNA936486	SAMN33354888
TIAC4492	2018-07-25	Food	Pork meat preparation	NA	NA	NA	In-house (NRL STEC)	OK	OK	PRJNA936486	SAMN33354889
TIAC4493	2018-07-25	Animal	Ovine carcass swab	NA	NA	NA	In-house (NRL STEC)	OK	OK	PRJNA936486	SAMN33354890
TIAC4534	2018-08-08	Food	Pork meat preparation	NA	NA	NA	In-house (NRL STEC)	OK	OK	PRJNA936486	SAMN33354891
TIAC4535	2018-08-08	Food	Minced beef meat ("Fillet Américain")	NA	NA	NA	In-house (NRL STEC)	OK	OK	PRJNA936486	SAMN33354892
TIAC4562	2018-08-17	Food	Minced beef meat ("Fillet Américain")	NA	NA	NA	In-house (NRL STEC)	OK	OK	PRJNA936486	SAMN33354893
TIAC4564	2018-08-22	Food	Beef meat preparation	NA	NA	NA	In-house (NRL STEC)	OK	OK	PRJNA936486	SAMN33354894
TIAC4573	2018-08-31	Animal	Bovine carcass swab	NA	NA	NA	In-house (NRL STEC)	OK	OK	PRJNA936486	SAMN33354895
TIAC4616	2018-09-11	Food	Cut beef meat	NA	NA	NA	In-house (NRL STEC)	OK	OK	PRJNA936486	SAMN33354896
TIAC4617	2018-09-11	Animal	Ovine carcass swab	NA	NA	NA	In-house (NRL STEC)	OK	OK	PRJNA936486	SAMN33354897
TIAC4634	2018-05-29	Food	Cow's raw milk	NA	NA	NA	In-house (NRL STEC)	OK	OK	PRJNA936486	SAMN33354898
TIAC4645	2018-10-17	Animal	Bovine carcass swab	NA	NA	NA	In-house (NRL STEC)	OK	OK	PRJNA936486	SAMN33354899
TIAC4647	2018-09-28	Animal	Bovine carcass swab	NA	NA	NA	In-house (NRL STEC)	OK	OK	PRJNA936486	SAMN33354900
TIAC4663	2018-10-15	Food	Pork meat preparation	NA	NA	NA	In-house (NRL STEC)	OK	OK	PRJNA936486	SAMN33354901
TIAC4703	2018-11-19	Food	Cow's cheese	NA	NA	NA	In-house (NRL STEC)	OK	OK	PRJNA936486	SAMN33354902
TIAC4706	2018-11-12	Food	Cut vegetables and fruits	NA	NA	NA	In-house (NRL STEC)	OK	OK	PRJNA936486	SAMN33354903
TIAC4748	2019-01-14	Animal	Ovine carcass swab	NA	NA	NA	In-house (NRL STEC)	WARNING	OK	PRJNA936486	SAMN33354904
TIAC4749	2019-01-17	Animal	Ovine carcass swab	NA	NA	NA	In-house (NRL STEC)	WARNING	OK	PRJNA936486	SAMN33354905
TIAC4750	2019-01-17	Animal	Ovine carcass swab	NA	NA	NA	In-house (NRL STEC)	WARNING	OK	PRJNA936486	SAMN33354906
TIAC4752	2019-01-23	Food	Beef meat	NA	NA	NA	In-house (NRL STEC)	WARNING	OK	PRJNA936486	SAMN33354907
TIAC4757	2019-02-04	Animal	Bovine carcass swab	NA	NA	NA	In-house (NRL STEC)	OK	OK	PRJNA936486	SAMN33354908
TIAC4760	2019-02-11	Animal	Ovine carcass swab	NA	NA	NA	In-house (NRL STEC)	WARNING	OK	PRJNA936486	SAMN33354909
TIAC4770	2019-02-20	Animal	Ovine carcass swab	NA	NA	NA	In-house (NRL STEC)	OK	OK	PRJNA936486	SAMN33354910
TIAC4773	2019-03-05	Food	Goat's cheese	NA	NA	NA	In-house (NRL STEC)	OK	OK	PRJNA936486	SAMN33354911
TIAC4774	2019-03-05	Food	Meat preparation	NA	NA	NA	In-house (NRL STEC)	OK	OK	PRJNA936486	SAMN33354912
TIAC4775	2019-03-05	Food	Meat preparation	NA	NA	NA	In-house (NRL STEC)	OK	OK	PRJNA936486	SAMN33354913
TIAC4785	2019-03-18	Food	Meat preparation	NA	NA	NA	In-house (NRL STEC)	OK	OK	PRJNA936486	SAMN33354914
TIAC4803	2019-03-27	Food	Beef meat	NA	NA	NA	In-house (NRL STEC)	WARNING	OK	PRJNA936486	SAMN33354915
TIAC4804	2019-03-25	Animal	Bovine carcass swab	NA	NA	NA	In-house (NRL STEC)	OK	OK	PRJNA936486	SAMN33354916
TIAC4815	2019-04-08	Food	Beef meat preparation	NA	NA	NA	In-house (NRL STEC)	OK	OK	PRJNA936486	SAMN33354917
TIAC4816	2019-04-08	Animal	Bovine carcass swab	NA	NA	NA	In-house (NRL STEC)	OK	OK	PRJNA936486	SAMN33354918
TIAC4838	2019-04-10	Animal	Ovine carcass swab	NA	NA	NA	In-house (NRL STEC)	OK	OK	PRJNA936486	SAMN33354919
TIAC4840	2019-04-10	Animal	Ovine carcass swab	NA	NA	NA	In-house (NRL STEC)	OK	OK	PRJNA936486	SAMN33354920
TIAC4841	2019-04-15	Food	Minced beef meat ("Fillet Américain")	NA	NA	NA	In-house (NRL STEC)	OK	OK	PRJNA936486	SAMN33354921
TIAC4845	2019-04-16	Food	Cheese	NA	NA	NA	In-house (NRL STEC)	WARNING	OK	PRJNA936486	SAMN33354922
TIAC4885	2019-04-24	Food	Cow's milk	NA	NA	NA	In-house (NRL STEC)	OK	OK	PRJNA936486	SAMN33354923
TIAC4894	2019-05-29	Animal	Bovine carcass swab	NA	NA	NA	In-house (NRL STEC)	OK	OK	PRJNA936486	SAMN33354924
TIAC4946	2019-07-03	Food	Beef meat	NA	NA	NA	In-house (NRL STEC)	OK	OK	PRJNA936486	SAMN33354925
TIAC4985	2019-07-24	Food	Meat preparation	NA	NA	NA	In-house (NRL STEC)	OK	OK	PRJNA936486	SAMN33354926
TIAC5027	2019-08-09	Food	Minced beef meat ("Fillet Américain")	NA	NA	NA	In-house (NRL STEC)	OK	OK	PRJNA936486	SAMN33354927
TIAC5041	2019-08-27	Food	Beef meat	NA	NA	NA	In-house (NRL STEC)	OK	OK	PRJNA936486	SAMN33354928
TIAC5044	2019-08-29	Animal	Ovine carcass swab	NA	NA	NA	In-house (NRL STEC)	OK	OK	PRJNA936486	SAMN33354929
TIAC5059	2019-09-13	Animal	Bovine carcass swab	NA	NA	NA	In-house (NRL STEC)	OK	OK	PRJNA936486	SAMN33354930
TIAC5084	2019-09-25	Food	Raw milk butter	NA	NA	NA	In-house (NRL STEC)	WARNING	OK	PRJNA936486	SAMN33354931
TIAC5085	2019-09-25	Animal	Ovine carcass swab	NA	NA	NA	In-house (NRL STEC)	OK	OK	PRJNA936486	SAMN33354932
TIAC5098	2019-10-10	Food	Cut beef meat	NA	NA	NA	In-house (NRL STEC)	OK	OK	PRJNA936486	SAMN33354933
TIAC5099	2019-10-10	Food	Cut beef meat	NA	NA	NA	In-house (NRL STEC)	WARNING	OK	PRJNA936486	SAMN33354934
TIAC5135	2019-10-17	Animal	Ovine carcass swab	NA	NA	NA	In-house (NRL STEC)	OK	OK	PRJNA936486	SAMN33354935
TIAC5138	2019-10-23	Animal	Bovine carcass swab	NA	NA	NA	In-house (NRL STEC)	OK	OK	PRJNA936486	SAMN33354936
TIAC5169	2019-11-14	Animal	Ovine carcass swab	NA	NA	NA	In-house (NRL STEC)	OK	OK	PRJNA936486	SAMN33354937
TIAC5222	2019-12-10	Food	Cut beef meat	NA	NA	NA	In-house (NRL STEC)	OK	OK	PRJNA936486	SAMN33354938
TIAC5223	2020-01-06	Animal	Bovine carcass swab	NA	NA	NA	In-house (NRL STEC)	OK	OK	PRJNA936486	SAMN33354939
TIAC5225	2020-01-07	Animal	Ovine carcass swab	NA	NA	NA	In-house (NRL STEC)	OK	OK	PRJNA936486	SAMN33354940
TIAC5226	2020-01-07	Animal	Ovine carcass swab	NA	NA	NA	In-house (NRL STEC)	WARNING	OK	PRJNA936486	SAMN33354941
TIAC5227	2020-01-07	Animal	Ovine carcass swab	NA	NA	NA	In-house (NRL STEC)	OK	OK	PRJNA936486	SAMN33354942
TIAC5228	2020-01-07	Animal	Ovine carcass swab	NA	NA	NA	In-house (NRL STEC)	OK	OK	PRJNA936486	SAMN33354943
TIAC5232	2020-02-05	Animal	Ovine carcass swab	NA	NA	NA	In-house (NRL STEC)	WARNING	OK	PRJNA936486	SAMN33354944
TIAC5237	2020-02-19	Animal	Bovine carcass swab	NA	NA	NA	In-house (NRL STEC)	OK	OK	PRJNA936486	SAMN33354945
TIAC5242	2020-02-27	Food	Beef meat preparation	NA	NA	NA	In-house (NRL STEC)	WARNING	OK	PRJNA936486	SAMN33354946
TIAC5244	2020-03-04	Food	Goat's cheese	NA	NA	NA	In-house (NRL STEC)	OK	OK	PRJNA936486	SAMN33354947
TIAC5245	2020-03-04	Food	Beef meat preparation	NA	NA	NA	In-house (NRL STEC)	WARNING	OK	PRJNA936486	SAMN33354948
TIAC5296	2020-03-11	Animal	Bovine carcass swab	NA	NA	NA	In-house (NRL STEC)	OK	OK	PRJNA936486	SAMN33354949
TIAC5299	2020-03-19	Animal	Bovine carcass swab	NA	NA	NA	In-house (NRL STEC)	OK	OK	PRJNA936486	SAMN33354950
TIAC5300	2020-03-19	Animal	Bovine carcass swab	NA	NA	NA	In-house (NRL STEC)	OK	OK	PRJNA936486	SAMN33354951
TIAC5301	2020-03-19	Animal	Ovine carcass swab	NA	NA	NA	In-house (NRL STEC)	OK	OK	PRJNA936486	SAMN33354952
TIAC5307	2020-04-16	Animal	Ovine carcass swab	NA	NA	NA	In-house (NRL STEC)	OK	OK	PRJNA936486	SAMN33354953
TIAC5315	2020-05-08	Food	Goat's raw milk cheese	NA	NA	NA	In-house (NRL STEC)	OK	OK	PRJNA936486	SAMN33354954
TIAC5320	2020-05-14	Food	Cow's milk	NA	NA	NA	In-house (NRL STEC)	OK	OK	PRJNA936486	SAMN33354955
TIAC5321	2020-05-14	Animal	Bovine carcass swab	NA	NA	NA	In-house (NRL STEC)	OK	OK	PRJNA936486	SAMN33354956
TIAC5322	2020-05-14	Food	Beef meat preparation	NA	NA	NA	In-house (NRL STEC)	OK	OK	PRJNA936486	SAMN33354957
TIAC5335	2020-05-26	Food	Beef meat preparation	NA	NA	NA	In-house (NRL STEC)	OK	OK	PRJNA936486	SAMN33354958
TIAC5336	2020-05-26	Animal	Ovine carcass swab	NA	NA	NA	In-house (NRL STEC)	OK	OK	PRJNA936486	SAMN33354959
TIAC5337	2020-05-26	Animal	Ovine carcass swab	NA	NA	NA	In-house (NRL STEC)	OK	OK	PRJNA936486	SAMN33354960
TIAC5338	2020-05-27	Animal	Bovine carcass swab	NA	NA	NA	In-house (NRL STEC)	OK	OK	PRJNA936486	SAMN33354961
TIAC5339	2020-05-26	Food	Cow's milk	NA	NA	NA	In-house (NRL STEC)	OK	OK	PRJNA936486	SAMN33354962
TIAC5340	2020-05-26	Animal	Ovine carcass swab	NA	NA	NA	In-house (NRL STEC)	OK	OK	PRJNA936486	SAMN33354963
TIAC5356	2020-06-18	Food	Beef meat preparation	NA	NA	NA	In-house (NRL STEC)	OK	OK	PRJNA936486	SAMN33354964
TIAC5370	2020-07-01	Food	Goat's raw milk cheese	NA	NA	NA	In-house (NRL STEC)	OK	OK	PRJNA936486	SAMN33354965
TIAC5371	2020-07-01	Animal	Ovine carcass swab	NA	NA	NA	In-house (NRL STEC)	OK	OK	PRJNA936486	SAMN33354966
TIAC5398	2020-07-08	Animal	Ovine carcass swab	NA	NA	NA	In-house (NRL STEC)	OK	OK	PRJNA936486	SAMN33354967
TIAC5400	2020-07-08	Animal	Ovine carcass swab	NA	NA	NA	In-house (NRL STEC)	OK	OK	PRJNA936486	SAMN33354968
TIAC5514	2020-07-23	Food	Beef meat preparation	NA	NA	NA	In-house (NRL STEC)	OK	OK	PRJNA936486	SAMN33354969
TIAC5533	2020-08-05	Food	Beef meat preparation	NA	NA	NA	In-house (NRL STEC)	OK	OK	PRJNA936486	SAMN33354970
TIAC5547	2020-08-26	Food	Beef meat preparation	NA	NA	NA	In-house (NRL STEC)	OK	OK	PRJNA936486	SAMN33354971
TIAC5548	2020-08-26	Animal	Ovine carcass swab	NA	NA	NA	In-house (NRL STEC)	OK	OK	PRJNA936486	SAMN33354972
TIAC5594	2020-08-22	Animal	Ovine carcass swab	NA	NA	NA	In-house (NRL STEC)	OK	OK	PRJNA936486	SAMN33354973
TIAC5645	2020	Food	Beef meat preparation	NA	NA	NA	In-house (NRL STEC)	OK	OK	PRJNA936486	SAMN33354974
TIAC5777	2020-10-28	Animal	Ovine carcass swab	NA	NA	NA	In-house (NRL STEC)	OK	OK	PRJNA936486	SAMN33354975
TIAC5786	2020-10-30	Food	Cow's raw milk	NA	NA	NA	In-house (NRL STEC)	OK	OK	PRJNA936486	SAMN33354976
TIAC5847	2020-11-17	Animal	Ovine carcass swab	NA	NA	NA	In-house (NRL STEC)	OK	OK	PRJNA936486	SAMN33354977
TIAC5859	2020-11-26	Food	Cow's raw milk	NA	NA	NA	In-house (NRL STEC)	OK	OK	PRJNA936486	SAMN33354978
TIAC5860	2020-11-27	Food	Cow's raw milk	NA	NA	NA	In-house (NRL STEC)	OK	OK	PRJNA936486	SAMN33354979
TIAC5872	2020-12-01	Animal	Ovine carcass swab	NA	NA	NA	In-house (NRL STEC)	OK	OK	PRJNA936486	SAMN33354980
TIAC5873	2020-12-02	Animal	Bovine carcass swab	NA	NA	NA	In-house (NRL STEC)	OK	OK	PRJNA936486	SAMN33354981
TIAC5874	2020-12-02	Food	Beef meat preparation	NA	NA	NA	In-house (NRL STEC)	OK	OK	PRJNA936486	SAMN33354982
TIAC5885	2020-12-14	Animal	Bovine carcass swab	NA	NA	NA	In-house (NRL STEC)	OK	OK	PRJNA936486	SAMN33354983
TIAC5886	2020-12-14	Food	Beef meat	NA	NA	NA	In-house (NRL STEC)	OK	OK	PRJNA936486	SAMN33354984
TIAC5887	2020-12-15	Food	Cow's raw milk	NA	NA	NA	In-house (NRL STEC)	OK	OK	PRJNA936486	SAMN33354985
The table contains an overview of the 754 isolates in the final STEC collection. The isolate name, isolation date or year, reservoir (i.e. human, food or animal), and description of the corresponding sample are shown. For all human isolates for which metadata were available, the gender (i.e. female (F) or male (M)), age (i.e. in years for persons >1 years old or in months for persons <1 years old…

## Sheet: Supplementary Table S2
Supplementary Table S2. Isolate distribution per year and reservoir
Year	Human	Food	Animal	TOTAL
1998	0	0	6	6
2000	0	1	1	2
2001	0	0	5	5
2002	0	0	1	1
2003	6	6	0	12
2004	1	14	5	20
2005	2	2	18	22
2006	0	1	10	11
2007	3	1	1	5
2008	5	1	0	6
2009	17	0	0	19
2010	4	0	1	5
2011	1	3	9	13
2012	22	4	5	31
2013	19	7	9	35
2014	1	22	21	44
2015	0	23	45	68
2016	5	24	29	58
2017	0	25	12	37
2018	29	22	15	66
2019	122	18	17	158
2020	78	20	27	125
2021	8	0	0	8
TOTAL	323	194	237
	754
This table shows the distribution of the STEC isolates within the final collection of WGS data over the years and across the different reservoirs. The number of isolates per year that is representative for the circulating STEC strains in each reservoir, i.e. containing the majority of isolates obtained from the surveillance system, are marked in light green. For example, the collection of 2014 to…

## Sheet: Supplementary Table S3
Supplementary Table S3. Primer sequences and PCR conditions for detection of genes defining STEC (i.e. eae and stx)
a	Targeted sequence	Primer name	Primer sequence (5' --> 3')	Primer concentration (nM)	Product size (bp)	Reference
ꞵ-glucuronidase (uidA)		uidA-3-F	GCA GTT TCA TCA ATC ACC AC	250	87	doi: 10.1007/s00253-018-8820-0
		uidA-3-R	CTC CTA CCG TAC CTC GCA TTA C	250
Shiga toxin (stx1&2)		stx1&2-4-F	TTT GTY ACT GTS ACR GCW GAA GCY TTA CG	250	128-131	doi: 10.1007/s00253-018-8820-0
		stx1&2-4-R	CCC CAG TTC ARW GTR AGR TCM ACR TC	250
b	Step		Number of cycles	Temp (°C)	Time (h:min:sec)
Initial activation			1	95	00:03:00
Amplification		Denaturation	35	95	00:00:30
		Hybridization		57	00:00:30
		Elongation		72	00:00:30
Elongation			1	72	00:10:00
Cooling			1	4	∞
Details on the primer sets for each target sequence (S3.a) and the PCR program (S3.b) are shown. The reaction was performed in a final volume of 25 μl containing 5 μl of the heat-lysed DNA extract, 1X DreamTaq Green PCR MasterMix (Thermo Fisher Scientific, Schwerte, Germany) and the appropriate concentration of each primer, prepared on ice.

## Sheet: Supplementary Table S4
Supplementary Table S4. Output of WGS-based quality control check of all isolates
isolate	% cgMLST genes identified		Median coverage against assembly		Average read quality (forward)		Average read quality (reverse)		GC content deviation (forward)		GC content deviation (reverse)		N fraction (forward) (%)		N fraction (reverse) (%)		Per base sequence content (forward)		Per base sequence content (reverse)		Min. read length (forward)		Min. read length (reverse)		Kraken2 output
	Status	Value	Status	Value	Status	Value	Status	Value	Status	Value	Status	Value	Status	Value	Status	Value	Status	Value	Status	Value	Status	Value	Status	Value	Status	Contaminant reads (%)	Reads classified as E. coli (%)	Species Kraken2 warnings	Species Kraken2 errors
EH0925	OK	0.9992	OK	63.0x	OK	37	OK	36	OK	0.005	OK	0.005	OK	0	OK	0	OK	0.0021	OK	0.0044	OK	1	OK	0.9841	OK	0	53.44	-	-
EH1227	OK	0.9988	OK	32.0x	OK	37	OK	36	OK	0.005	OK	0.005	OK	0.0001	OK	0	OK	0.0026	OK	0.0057	OK	1	OK	0.9442	OK	0	57.49	-	-
EH1236	OK	0.9972	OK	43.0x	OK	37	OK	36	OK	0.005	OK	0.005	OK	0.0001	OK	0	OK	0.0018	OK	0.0044	OK	1	OK	0.9442	OK	0	68.56	-	-
EH1239	OK	0.998	OK	59.0x	OK	36	OK	36	OK	0.005	OK	0.005	OK	0.0002	OK	0	OK	0.002	OK	0.0029	OK	1	OK	1	OK	0	49.82	-	-
EH1260	OK	0.9976	OK	39.0x	OK	37	OK	36	OK	0.005	OK	0.005	OK	0.0001	OK	0	OK	0.0017	OK	0.0054	OK	1	OK	0.9442	OK	0	57.3	-	-
EH1262	OK	0.9976	OK	48.0x	OK	36	OK	36	OK	0.005	OK	0.005	OK	0	OK	0	OK	0.0021	OK	0.0032	OK	1	OK	0.9841	OK	0	72.59	-	-
EH1273	OK	0.998	OK	53.0x	OK	37	OK	36	OK	0.005	OK	0.005	OK	0.0001	OK	0	OK	0.0019	OK	0.0063	OK	1	OK	0.9243	OK	0	49.68	-	-
EH1348	OK	0.9984	OK	56.0x	OK	37	OK	36	OK	0.005	OK	0.005	OK	0.0001	OK	0	OK	0.002	OK	0.0039	OK	1	OK	0.9442	OK	0	66.42	-	-
EH1380	OK	0.998	OK	52.0x	OK	37	OK	36	OK	0.005	OK	0.005	OK	0.0001	OK	0	OK	0.0018	OK	0.0054	OK	1	OK	0.9243	OK	0	52.14	-	-
EH1389	OK	0.9948	OK	40.0x	OK	36	OK	36	OK	0.005	OK	0.005	OK	0.0001	OK	0	OK	0.0022	OK	0.0057	OK	1	OK	0.9442	OK	0	51.84	-	-
EH1516	OK	0.9996	OK	53.0x	OK	36	OK	36	OK	0.005	OK	0.005	OK	0	OK	0	OK	0.0028	OK	0.0025	OK	1	OK	1	OK	0	57.22	-	-
EH1533	OK	0.9972	OK	49.0x	OK	37	OK	36	OK	0.005	OK	0.005	OK	0.0001	OK	0	OK	0.0027	OK	0.0069	OK	1	OK	0.9243	OK	0	67.14	-	-
EH1624	OK	0.9984	OK	49.0x	OK	37	OK	36	OK	0.005	OK	0.005	OK	0.0001	OK	0	OK	0.0021	OK	0.0055	OK	1	OK	0.9442	OK	0	48.94	-	-
EH1641	OK	0.998	OK	48.0x	OK	37	OK	36	OK	0.005	OK	0.005	OK	0.0001	OK	0	OK	0.0016	OK	0.0053	OK	1	OK	0.9243	OK	0	51.15	-	-
EH1648*	OK	0.998	OK	64.0x	OK	37	OK	36	OK	0.005	OK	0.005	OK	0	OK	0	OK	0.0018	OK	0.0036	OK	1	OK	0.9841	WARNING	0.0157	48.16	Actinoalloteichus sp. AHMU CJ021	-
EH1667	OK	0.998	OK	61.0x	OK	36	OK	36	OK	0.005	OK	0.005	OK	0	OK	0	OK	0.0022	OK	0.0035	OK	1	OK	1	OK	0	48.82	-	-
EH1671	OK	0.9992	OK	49.0x	OK	37	OK	36	OK	0.005	OK	0.005	OK	0.0001	OK	0	OK	0.0024	OK	0.005	OK	1	OK	0.9641	OK	0	81.78	-	-
EH1717	OK	0.998	OK	44.0x	OK	37	OK	36	OK	0.005	OK	0.005	OK	0.0001	OK	0	OK	0.0019	OK	0.0053	OK	1	OK	0.9243	OK	0	49.29	-	-
EH1757	OK	0.9988	OK	62.0x	OK	37	OK	36	OK	0.005	OK	0.005	OK	0	OK	0	OK	0.0021	OK	0.0035	OK	1	OK	0.9641	OK	0	49.61	-	-
EH1766	OK	0.9984	OK	44.0x	OK	37	OK	36	OK	0.005	OK	0.005	OK	0.0001	OK	0	OK	0.0016	OK	0.0052	OK	1	OK	0.9442	OK	0	52.45	-	-
EH1771*	OK	0.9948	OK	50.0x	OK	37	OK	36	OK	0.005	OK	0.005	OK	0	OK	0	OK	0.0032	OK	0.004	OK	1	OK	0.9641	WARNING	0.0172	49.71	Actinoalloteichus sp. AHMU CJ021	-
EH1782	OK	0.9984	OK	91.0x	OK	37	OK	36	OK	0.005	OK	0.005	OK	0	OK	0	OK	0.002	OK	0.0034	OK	1	OK	0.9641	OK	0	47.78	-	-
EH1783	OK	0.9988	OK	58.0x	OK	37	OK	36	OK	0.005	OK	0.005	OK	0.0001	OK	0	OK	0.0021	OK	0.0066	OK	1	OK	0.9442	OK	0	50.02	-	-
EH1785	OK	0.998	OK	67.0x	OK	37	OK	36	OK	0.005	OK	0.005	OK	0	OK	0	OK	0.0022	OK	0.0025	OK	1	OK	1	OK	0	48.55	-	-
EH1811	OK	0.9984	OK	54.0x	OK	37	OK	36	OK	0.005	OK	0.005	OK	0	OK	0	OK	0.0028	OK	0.0041	OK	0.9442	OK	0.8845	OK	0	44.37	-	-
EH1813	OK	0.9968	OK	60.0x	OK	37	OK	36	OK	0.005	OK	0.005	OK	0	OK	0	OK	0.0025	OK	0.0033	OK	1	OK	0.9841	OK	0	50.94	-	-
EH1815	OK	0.9988	OK	43.0x	OK	37	OK	36	OK	0.005	OK	0.015	OK	0.0001	OK	0	OK	0.0021	OK	0.0062	OK	1	OK	0.9442	OK	0	49.35	-	-
EH1819	OK	0.998	OK	57.0x	OK	37	OK	36	OK	0.005	OK	0.005	OK	0.0001	OK	0	OK	0.0023	OK	0.0056	OK	1	OK	0.9442	OK	0	66.86	-	-
EH1823	OK	0.9976	OK	42.0x	OK	36	OK	35	OK	0.005	OK	0.005	OK	0.0001	OK	0	OK	0.0034	OK	0.0085	OK	1	OK	0.8845	OK	0	50.32	-	-
EH1829	OK	0.9984	OK	63.0x	OK	37	OK	36	OK	0.005	OK	0.005	OK	0.0001	OK	0	OK	0.0021	OK	0.0058	OK	1	OK	0.9243	OK	0	67.1	-	-
EH1831**	OK	0.9988	OK	53.0x	OK	37	OK	36	OK	0.005	OK	0.005	OK	0.0001	OK	0	OK	0.0023	OK	0.005	OK	1	OK	0.9442	WARNING	0.0142	48.38	Salmonella enterica	-
EH1839	OK	0.9984	OK	51.0x	OK	37	OK	36	OK	0.005	OK	0.005	OK	0.0001	OK	0	OK	0.0018	OK	0.007	OK	1	OK	0.9243	OK	0	51.31	-	-
EH1846	OK	0.9972	OK	51.0x	OK	37	OK	36	OK	0.005	OK	0.005	OK	0.0001	OK	0	OK	0.0019	OK	0.0049	OK	1	OK	0.9243	OK	0	66.54	-	-
EH1847	OK	0.9984	OK	50.0x	OK	37	OK	36	OK	0.005	OK	0.005	OK	0.0001	OK	0	OK	0.0025	OK	0.0056	OK	1	OK	0.9243	OK	0	51.85	-	-
EH1858	WARNING	0.9451	OK	69.0x	OK	37	OK	36	OK	0.005	OK	0.005	OK	0	OK	0	OK	0.0021	OK	0.004	OK	1	OK	0.9841	OK	0	53.66	-	-
EH1923	OK	0.998	OK	39.0x	OK	36	OK	36	OK	0.005	OK	0.005	OK	0	OK	0	OK	0.0022	OK	0.0043	OK	1	OK	0.9841	OK	0	52.8	-	-
EH1965	OK	0.998	OK	63.0x	OK	36	OK	35	OK	0.005	OK	0.005	OK	0	OK	0	OK	0.0039	OK	0.0062	OK	0.9641	OK	0.8247	OK	0	39.71	-	-
EH1979	OK	0.9972	OK	68.0x	OK	37	OK	36	OK	0.005	OK	0.005	OK	0.0002	OK	0	OK	0.0019	OK	0.0025	OK	1	OK	0.9841	OK	0	47.34	-	-
EH2012	OK	0.9984	OK	53.0x	OK	36	OK	36	OK	0.005	OK	0.005	OK	0.0001	OK	0	OK	0.0026	OK	0.0078	OK	1	OK	0.8845	OK	0	66.3	-	-
EH2015	OK	0.9992	OK	65.0x	OK	37	OK	36	OK	0.005	OK	0.005	OK	0	OK	0	OK	0.0025	OK	0.0045	OK	1	OK	0.9641	OK	0	78.22	-	-
EH2130	OK	0.9988	OK	38.0x	OK	36	OK	35	OK	0.005	OK	0.005	OK	0.0001	OK	0	OK	0.0027	OK	0.008	OK	1	OK	0.8845	OK	0	64.93	-	-
EH2131	OK	0.9988	OK	41.0x	OK	36	OK	35	OK	0.005	OK	0.005	OK	0.0001	OK	0	OK	0.0037	OK	0.0089	OK	1	OK	0.8446	OK	0	64.88	-	-
EH2165	OK	0.9988	OK	41.0x	OK	36	OK	35	OK	0.005	OK	0.005	OK	0	OK	0	OK	0.0024	OK	0.0037	OK	1	OK	0.9641	OK	0	72.25	-	-
EH2169	OK	0.9988	OK	48.0x	OK	36	OK	36	OK	0.005	OK	0.005	OK	0.0001	OK	0	OK	0.0018	OK	0.0027	OK	1	OK	0.9641	OK	0	65.76	-	-
EH2170	OK	0.9988	OK	50.0x	OK	36	OK	36	OK	0.005	OK	0.005	OK	0.0001	OK	0	OK	0.0023	OK	0.0035	OK	1	OK	0.9841	OK	0	67.36	-	-
EH2171	OK	0.9988	OK	57.0x	OK	36	OK	36	OK	0.005	OK	0.005	OK	0.0001	OK	0	OK	0.0032	OK	0.004	OK	1	OK	0.9841	OK	0	66.27	-	-
EH2174	OK	0.9988	OK	63.0x	OK	36	OK	36	OK	0.005	OK	0.005	OK	0	OK	0	OK	0.002	OK	0.0025	OK	1	OK	1	OK	0	71.65	-	-
EH2176	OK	0.9988	OK	48.0x	OK	36	OK	36	OK	0.005	OK	0.005	OK	0.0001	OK	0	OK	0.0022	OK	0.0036	OK	1	OK	0.9841	OK	0	68.7	-	-
EH2177	OK	0.9988	OK	55.0x	OK	36	OK	36	OK	0.005	OK	0.005	OK	0.0001	OK	0	OK	0.0021	OK	0.0028	OK	1	OK	0.9841	OK	0	65	-	-
EH2178	OK	0.9988	OK	55.0x	OK	36	OK	36	OK	0.005	OK	0.005	OK	0.0001	OK	0	OK	0.0019	OK	0.0032	OK	1	OK	0.9841	OK	0	65.76	-	-
EH2179	OK	0.9988	OK	43.0x	OK	36	OK	36	OK	0.005	OK	0.005	OK	0	OK	0	OK	0.0026	OK	0.0029	OK	1	OK	0.9841	OK	0	70.35	-	-
EH2180	OK	0.9988	OK	34.0x	OK	36	OK	36	OK	0.005	OK	0.005	OK	0	OK	0	OK	0.0018	OK	0.0049	OK	1	OK	0.9442	OK	0	70.85	-	-
EH2181	OK	0.9988	OK	34.0x	OK	36	OK	36	OK	0.005	OK	0.005	OK	0.0001	OK	0	OK	0.0024	OK	0.0027	OK	1	OK	0.9841	OK	0	70.37	-	-
EH2182	OK	0.9988	OK	48.0x	OK	36	OK	36	OK	0.005	OK	0.005	OK	0	OK	0	OK	0.0023	OK	0.004	OK	1	OK	0.9641	OK	0	69.88	-	-
EH2183	OK	0.9984	OK	58.0x	OK	36	OK	36	OK	0.005	OK	0.005	OK	0.0001	OK	0	OK	0.0022	OK	0.0032	OK	1	OK	0.9641	OK	0	64.49	-	-
EH2189	OK	0.9988	OK	39.0x	OK	36	OK	36	OK	0.005	OK	0.005	OK	0.0001	OK	0	OK	0.0026	OK	0.0073	OK	1	OK	0.8845	OK	0	68.19	-	-
EH2192	OK	0.9988	OK	40.0x	OK	37	OK	35	OK	0.005	OK	0.005	OK	0.0001	OK	0	OK	0.0028	OK	0.0091	OK	1	OK	0.8845	OK	0	67.7	-	-
EH2193	OK	0.9988	OK	46.0x	OK	37	OK	36	OK	0.005	OK	0.005	OK	0.0001	OK	0	OK	0.0027	OK	0.0096	OK	1	OK	0.8446	OK	0	63.84	-	-
EH2194	OK	0.9988	OK	45.0x	OK	37	OK	36	OK	0.005	OK	0.005	OK	0.0001	OK	0	OK	0.0032	OK	0.0085	OK	1	OK	0.8845	OK	0	67.63	-	-
EH2216	OK	0.9984	OK	54.0x	OK	36	OK	36	OK	0.005	OK	0.005	OK	0.0001	OK	0	OK	0.002	OK	0.0076	OK	1	OK	0.8845	OK	0	68.15	-	-
EH2217	OK	0.9984	OK	56.0x	OK	36	OK	36	OK	0.005	OK	0.005	OK	0.0001	OK	0	OK	0.0022	OK	0.0069	OK	1	OK	0.9044	OK	0	67.72	-	-
EH2220	OK	0.9984	OK	47.0x	OK	36	OK	35	OK	0.005	OK	0.005	OK	0.0001	OK	0	OK	0.0024	OK	0.008	OK	1	OK	0.8845	OK	0	68.3	-	-
EH2264	OK	0.9976	OK	45.0x	OK	36	OK	36	OK	0.005	OK	0.005	OK	0.0001	OK	0	OK	0.0032	OK	0.0076	OK	1	OK	0.8845	OK	0	67.69	-	-
EH2268	OK	0.9976	OK	40.0x	OK	36	OK	36	OK	0.005	OK	0.005	OK	0.0001	OK	0	OK	0.0024	OK	0.0081	OK	1	OK	0.8845	OK	0	68.79	-	-
EH2272	OK	0.9984	OK	26.0x	OK	36	OK	35	OK	0.005	OK	0.005	OK	0.0001	OK	0	OK	0.0023	OK	0.0059	OK	1	OK	0.9044	OK	0	69.79	-	-
EH2274	OK	0.9984	OK	50.0x	OK	37	OK	36	OK	0.005	OK	0.005	OK	0	OK	0	OK	0.0023	OK	0.0036	OK	1	OK	0.9641	OK	0	68.42	-	-
EH2275	OK	0.9984	OK	38.0x	OK	36	OK	36	OK	0.005	OK	0.005	OK	0.0001	OK	0	OK	0.0025	OK	0.007	OK	1	OK	0.8845	OK	0	67.98	-	-
EH2277	OK	0.9984	OK	45.0x	OK	36	OK	35	OK	0.015	OK	0.015	OK	0.0001	OK	0	OK	0.0033	OK	0.0078	OK	1	OK	0.8845	OK	0	69.26	-	-
EH2278	OK	0.9984	OK	41.0x	OK	36	OK	35	OK	0.005	OK	0.005	OK	0.0001	OK	0	OK	0.0022	OK	0.0076	OK	1	OK	0.8845	OK	0	69.44	-	-
EH2279	OK	0.9984	OK	41.0x	OK	36	OK	35	OK	0.005	OK	0.005	OK	0	OK	0	OK	0.0023	OK	0.0039	OK	1	OK	0.9442	OK	0	70.53	-	-
EH2280	OK	0.9984	OK	56.0x	OK	36	OK	36	OK	0.005	OK	0.005	OK	0.0001	OK	0	OK	0.0023	OK	0.0073	OK	1	OK	0.8845	OK	0	66.73	-	-
EH2281	OK	0.9984	OK	44.0x	OK	36	OK	35	OK	0.005	OK	0.005	OK	0.0001	OK	0	OK	0.0023	OK	0.0075	OK	1	OK	0.8845	OK	0	69.08	-	-
EH2285	OK	0.9984	OK	42.0x	OK	36	OK	36	OK	0.005	OK	0.005	OK	0.0001	OK	0	OK	0.0025	OK	0.0076	OK	1	OK	0.8845	OK	0	64.87	-	-
EH2295	OK	0.9984	OK	35.0x	OK	36	OK	36	OK	0.005	OK	0.005	OK	0.0001	OK	0	OK	0.0027	OK	0.0073	OK	1	OK	0.8845	OK	0	67.96	-	-
EH2297	OK	0.9984	OK	49.0x	OK	36	OK	36	OK	0.005	OK	0.005	OK	0.0001	OK	0	OK	0.0024	OK	0.0072	OK	1	OK	0.8845	OK	0	67.74	-	-
EH2299	OK	0.9984	OK	38.0x	OK	36	OK	36	OK	0.005	OK	0.005	OK	0.0001	OK	0	OK	0.0024	OK	0.0075	OK	1	OK	0.8845	OK	0	68.12	-	-
EH2303	OK	0.9976	OK	39.0x	OK	36	OK	35	OK	0.005	OK	0.005	OK	0.0001	OK	0	OK	0.0034	OK	0.0102	OK	0.9841	OK	0.8446	OK	0	50.23	-	-
EH2308	OK	0.9984	OK	45.0x	OK	37	OK	35	OK	0.005	OK	0.005	OK	0	OK	0	OK	0.002	OK	0.0038	OK	1	OK	0.9641	OK	0	70.3	-	-
EH3030**	OK	0.9972	OK	52.0x	OK	38	OK	37	OK	0.015	OK	0.015	OK	0	OK	0	OK	0.0144	OK	0.0293	OK	1	OK	0.8845	WARNING	0.01	53.77	Salmonella enterica	-
EH3033	OK	0.9984	OK	80.0x	OK	38	OK	37	OK	0.015	OK	0.015	OK	0	OK	0	OK	0.0108	OK	0.0219	OK	1	OK	0.8845	OK	0	55.54	-	-
EH3037	OK	0.998	OK	82.0x	OK	38	OK	37	OK	0.015	OK	0.015	OK	0	OK	0	OK	0.0095	OK	0.0237	OK	1	OK	0.9044	OK	0	52.79	-	-
EH3045**	OK	0.9968	OK	76.0x	OK	38	OK	37	OK	0.015	OK	0.015	OK	0	OK	0	OK	0.0143	WARNING	0.0353	OK	1	OK	0.8845	WARNING	0.0105	48.92	Salmonella enterica	-
EH3056	OK	0.9988	OK	123.0x	OK	38	OK	37	OK	0.015	OK	0.015	OK	0	OK	0	OK	0.0148	OK	0.0256	OK	1	OK	0.9044	OK	0	54.52	-	-
EH3059	OK	0.9984	OK	136.0x	OK	38	OK	37	OK	0.015	OK	0.015	OK	0	OK	0	OK	0.0117	OK	0.0257	OK	1	OK	0.9044	OK	0	70.91	-	-
EH3062	OK	0.9988	OK	60.0x	OK	38	OK	37	OK	0.015	OK	0.015	OK	0	OK	0	OK	0.0145	OK	0.0244	OK	1	OK	0.8845	OK	0	53.1	-	-
EH3063	OK	0.9988	OK	150.0x	OK	38	OK	37	OK	0.015	OK	0.015	OK	0	OK	0	OK	0.0111	OK	0.028	OK	1	OK	0.8845	OK	0	52.52	-	-
EH3064	OK	0.9988	OK	155.0x	OK	38	OK	37	OK	0.015	OK	0.015	OK	0	OK	0	OK	0.012	WARNING	0.0331	OK	1	OK	0.8845	OK	0	52.63	-	-
EH3067	OK	0.9988	OK	108.0x	OK	38	OK	37	OK	0.015	OK	0.015	OK	0	OK	0	OK	0.0147	OK	0.0258	OK	1	OK	0.8845	OK	0	51.97	-	-
EH3068	OK	0.9988	OK	78.0x	OK	38	OK	37	OK	0.015	OK	0.015	OK	0	OK	0	OK	0.0124	OK	0.0268	OK	1	OK	0.9044	OK	0	53.15	-	-
EH3069**	OK	0.9988	OK	110.0x	OK	38	OK	37	OK	0.015	OK	0.015	OK	0	OK	0	OK	0.0146	WARNING	0.0318	OK	1	OK	0.9044	WARNING	0.0105	52.72	Salmonella enterica	-
EH3070	OK	0.9988	OK	62.0x	OK	38	OK	37	OK	0.015	OK	0.015	OK	0	OK	0	OK	0.0134	OK	0.0253	OK	1	OK	0.8845	OK	0	53.42	-	-
EH3074	OK	0.9988	OK	149.0x	OK	38	OK	37	OK	0.015	OK	0.015	OK	0	OK	0	OK	0.0187	OK	0.023	OK	1	OK	0.8845	OK	0	52.2	-	-
EH3075	OK	0.9988	OK	113.0x	OK	38	OK	37	OK	0.015	OK	0.015	OK	0	OK	0	OK	0.0148	OK	0.0223	OK	1	OK	0.8845	OK	0	52.94	-	-
EH3078	OK	0.9988	OK	89.0x	OK	38	OK	37	OK	0.015	OK	0.015	OK	0	OK	0	OK	0.0171	OK	0.0224	OK	1	OK	0.8845	OK	0	52.16	-	-
EH3079	OK	0.9988	OK	65.0x	OK	38	OK	37	OK	0.015	OK	0.015	OK	0	OK	0	OK	0.0113	OK	0.0259	OK	1	OK	0.8845	OK	0	52.52	-	-
EH3081	OK	0.9988	OK	283.0x	OK	38	OK	37	OK	0.015	OK	0.015	OK	0	OK	0.0038	OK	0.0038	OK	0.0091	OK	1	OK	0.9243	OK	0	71.6	-	-
EH3124	OK	0.9984	OK	249.0x	OK	38	OK	37	OK	0.015	OK	0.015	OK	0	OK	0.0037	OK	0.0049	OK	0.01	OK	1	OK	0.9243	OK	0	56.44	-	-
EH3137	OK	0.9976	OK	276.0x	OK	38	OK	37	OK	0.005	OK	0.015	OK	0	OK	0.0036	OK	0.0041	OK	0.0095	OK	1	OK	0.9044	OK	0	55.71	-	-
EH3138	OK	0.9976	OK	82.0x	OK	37	OK	36	OK	0.005	OK	0.015	OK	0	OK	0	OK	0.0015	OK	0.0024	OK	1	OK	1	OK	0	47.67	-	-
EH3144**	OK	0.998	OK	227.0x	OK	38	OK	37	OK	0.015	OK	0.015	OK	0	OK	0.0037	OK	0.0029	OK	0.0082	OK	1	OK	0.9243	WARNING	0.0106	53.88	Salmonella enterica	-
EH3147	OK	0.998	OK	198.0x	OK	38	OK	37	OK	0.015	OK	0.015	OK	0	OK	0.0036	OK	0.0027	OK	0.0062	OK	1	OK	0.9243	OK	0	56.71	-	-
EH3148	OK	0.9972	OK	145.0x	OK	38	OK	37	OK	0.005	OK	0.005	OK	0	OK	0	OK	0.0018	OK	0.0027	OK	1	OK	1	OK	0	56.04	-	-
EH3156	OK	0.998	OK	189.0x	OK	38	OK	37	OK	0.005	OK	0.005	OK	0	OK	0	OK	0.0026	OK	0.0054	OK	1	OK	0.8845	OK	0	55.24	-	-
EH3168	OK	0.9968	OK	67.0x	OK	37	OK	36	OK	0.005	OK	0.005	OK	0	OK	0	OK	0.0023	OK	0.0035	OK	1	OK	1	OK	0	52.24	-	-
EH3172	OK	0.9968	OK	87.0x	OK	37	OK	36	OK	0.005	OK	0.005	OK	0	OK	0	OK	0.0015	OK	0.0029	OK	1	OK	1	OK	0	50.58	-	-
EH3173	OK	0.9968	OK	69.0x	OK	37	OK	36	OK	0.005	OK	0.005	OK	0	OK	0	OK	0.0016	OK	0.003	OK	1	OK	1	OK	0	50.32	-	-
EH3180	OK	0.9968	OK	79.0x	OK	37	OK	36	OK	0.005	OK	0.005	OK	0	OK	0	OK	0.0022	OK	0.0027	OK	1	OK	1	OK	0	50.79	-	-
EH3187	OK	0.9988	OK	155.0x	OK	38	OK	37	OK	0.005	OK	0.005	OK	0	OK	0	OK	0.0019	OK	0.0028	OK	1	OK	1	OK	0	58.34	-	-
EH3189	OK	0.9984	OK	171.0x	OK	38	OK	37	OK	0.005	OK	0.005	OK	0	OK	0	OK	0.0017	OK	0.0028	OK	1	OK	1	OK	0	88.44	-	-
EH3190	OK	0.9948	OK	174.0x	OK	38	OK	37	OK	0.005	OK	0.005	OK	0	OK	0	OK	0.0019	OK	0.0024	OK	1	OK	1	OK	0	58.92	-	-
EH3191	OK	0.9976	OK	172.0x	OK	38	OK	37	OK	0.005	OK	0.005	OK	0	OK	0	OK	0.0021	OK	0.0027	OK	1	OK	1	OK	0	74.54	-	-
EH3192	OK	0.9976	OK	136.0x	OK	38	OK	37	OK	0.005	OK	0.005	OK	0	OK	0	OK	0.0021	OK	0.0023	OK	1	OK	1	OK	0	75.21	-	-
EH3193	OK	0.9984	OK	148.0x	OK	38	OK	37	OK	0.005	OK	0.005	OK	0	OK	0	OK	0.0022	OK	0.003	OK	1	OK	1	OK	0	59.01	-	-
EH3194	OK	0.9976	OK	156.0x	OK	38	OK	37	OK	0.005	OK	0.005	OK	0	OK	0	OK	0.0018	OK	0.0026	OK	1	OK	1	OK	0	75.03	-	-
EH3195	OK	0.9984	OK	127.0x	OK	38	OK	37	OK	0.005	OK	0.005	OK	0	OK	0	OK	0.002	OK	0.0033	OK	1	OK	0.9841	OK	0	58.9	-	-
EH3196	OK	0.998	OK	145.0x	OK	38	OK	37	OK	0.005	OK	0.005	OK	0	OK	0	OK	0.0021	OK	0.0029	OK	1	OK	1	OK	0	58.03	-	-
EH3197	OK	0.9988	OK	88.0x	OK	37	OK	36	OK	0.005	OK	0.005	OK	0	OK	0	OK	0.0018	OK	0.0031	OK	1	OK	1	OK	0	55.78	-	-
EH3198	OK	0.998	OK	132.0x	OK	38	OK	37	OK	0.005	OK	0.005	OK	0	OK	0	OK	0.0017	OK	0.0033	OK	1	OK	0.9841	OK	0	58.79	-	-
EH3199**	OK	0.9984	OK	109.0x	OK	38	OK	37	OK	0.005	OK	0.005	OK	0	OK	0	OK	0.0022	OK	0.0027	OK	1	OK	1	WARNING	0.0125	58.45	Salmonella enterica	-
EH3201	OK	0.9984	OK	134.0x	OK	38	OK	37	OK	0.005	OK	0.005	OK	0	OK	0	OK	0.0025	OK	0.0031	OK	1	OK	1	OK	0	59.07	-	-
EH3203	OK	0.9984	OK	135.0x	OK	38	OK	37	OK	0.005	OK	0.005	OK	0	OK	0	OK	0.002	OK	0.0024	OK	1	OK	1	OK	0	58.58	-	-
EH3204	OK	0.959	OK	158.0x	OK	38	OK	37	OK	0.005	OK	0.005	OK	0	OK	0	OK	0.0021	OK	0.0026	OK	1	OK	1	OK	0	83.81	-	-
EH3205	OK	0.9952	OK	175.0x	OK	38	OK	37	OK	0.005	OK	0.005	OK	0	OK	0	OK	0.0019	OK	0.0026	OK	1	OK	1	OK	0	52.02	-	-
EH3206	OK	0.9984	OK	168.0x	OK	38	OK	37	OK	0.005	OK	0.005	OK	0	OK	0	OK	0.002	OK	0.0023	OK	1	OK	1	OK	0	57.65	-	-
EH3208	OK	0.998	OK	145.0x	OK	38	OK	37	OK	0.005	OK	0.005	OK	0	OK	0	OK	0.0021	OK	0.0023	OK	1	OK	1	OK	0	58.24	-	-
EH3210	OK	0.998	OK	129.0x	OK	38	OK	37	OK	0.005	OK	0.005	OK	0	OK	0	OK	0.0019	OK	0.0028	OK	1	OK	1	OK	0	58.75	-	-
EH3211	OK	0.9976	OK	122.0x	OK	38	OK	37	OK	0.005	OK	0.005	OK	0	OK	0	OK	0.0021	OK	0.0026	OK	1	OK	1	OK	0	58.45	-	-
EH3212	OK	0.9968	OK	552.0x	OK	36	OK	35	OK	0.005	OK	0.005	OK	0.0001	OK	0.0002	OK	0.002	OK	0.0022	OK	1	OK	1	OK	0	54.6	-	-
EH3213	OK	0.9984	OK	71.0x	OK	37	OK	36	OK	0.005	OK	0.005	OK	0	OK	0	OK	0.0014	OK	0.0035	OK	1	OK	1	OK	0	57.18	-	-
EH3215	OK	0.9984	OK	69.0x	OK	37	OK	36	OK	0.005	OK	0.015	OK	0	OK	0	OK	0.0015	OK	0.0043	OK	1	OK	1	OK	0	71.73	-	-
EH3216	OK	0.9984	OK	72.0x	OK	37	OK	36	OK	0.005	OK	0.015	OK	0	OK	0	OK	0.0019	OK	0.003	OK	1	OK	1	OK	0	72.29	-	-
EH3218	OK	0.9984	OK	90.0x	OK	37	OK	36	OK	0.005	OK	0.005	OK	0	OK	0	OK	0.0016	OK	0.0037	OK	1	OK	1	OK	0	56.33	-	-
EH3219	OK	0.9988	OK	65.0x	OK	37	OK	36	OK	0.005	OK	0.005	OK	0	OK	0	OK	0.002	OK	0.0034	OK	1	OK	1	OK	0	56.51	-	-
EH3221	OK	0.9972	OK	85.0x	OK	37	OK	36	OK	0.005	OK	0.015	OK	0	OK	0	OK	0.0019	OK	0.0034	OK	1	OK	1	OK	0	60.02	-	-
EH3222**	OK	0.9976	OK	82.0x	OK	37	OK	36	OK	0.005	OK	0.005	OK	0	OK	0	OK	0.0014	OK	0.0034	OK	1	OK	1	WARNING	0.0183	48.86	Salmonella enterica	-
EH3223	OK	0.9984	OK	104.0x	OK	37	OK	36	OK	0.005	OK	0.015	OK	0	OK	0	OK	0.0018	OK	0.0031	OK	1	OK	1	OK	0	72.39	-	-
EH3225	OK	0.9972	OK	105.0x	OK	36	OK	35	OK	0.005	OK	0.005	OK	0	OK	0	OK	0.0046	OK	0.0299	OK	0.9435	OK	0.6777	OK	0	55.41	-	-
EH3226	OK	0.9984	OK	92.0x	OK	36	OK	35	OK	0.005	OK	0.005	OK	0	OK	0	OK	0.0051	OK	0.0235	OK	0.9435	OK	0.6777	OK	0	71.26	-	-
EH3227	OK	0.9984	OK	136.0x	OK	36	OK	35	OK	0.005	OK	0.005	OK	0	OK	0	OK	0.0043	OK	0.022	OK	0.9103	OK	0.6777	OK	0	69.85	-	-
EH3228	OK	0.9968	OK	349.0x	OK	36	OK	35	OK	0.005	OK	0.005	OK	0.0001	OK	0.0002	OK	0.0021	OK	0.0023	OK	1	OK	1	OK	0	76.2	-	-
EH3229	OK	0.9988	OK	221.0x	OK	36	OK	35	OK	0.005	OK	0.005	OK	0.0001	OK	0.0002	OK	0.002	OK	0.0022	OK	1	OK	1	OK	0	59.26	-	-
EH3230	OK	0.9972	OK	490.0x	OK	36	OK	35	OK	0.005	OK	0.005	OK	0.0001	OK	0.0002	OK	0.0022	OK	0.0024	OK	1	OK	1	OK	0	56.89	-	-
EH3231	OK	0.9988	OK	105.0x	OK	36	OK	35	OK	0.005	OK	0.005	OK	0	OK	0	OK	0.0045	OK	0.0252	OK	0.9435	OK	0.6777	OK	0	71.86	-	-
EH3232	OK	0.9988	OK	675.0x	OK	36	OK	36	OK	0.005	OK	0.005	OK	0.0001	OK	0.0002	OK	0.0023	OK	0.0026	OK	1	OK	1	OK	0	58.23	-	-
EH3233	OK	0.9972	OK	448.0x	OK	36	OK	35	OK	0.005	OK	0.005	OK	0.0001	OK	0.0002	OK	0.0023	OK	0.0023	OK	1	OK	1	OK	0	75.54	-	-
EH3234	OK	0.9984	OK	418.0x	OK	35	OK	35	OK	0.005	OK	0.005	OK	0.0001	OK	0.0002	OK	0.0023	OK	0.0026	OK	1	OK	1	OK	0	76.29	-	-
EH3235	OK	0.998	OK	425.0x	OK	36	OK	36	OK	0.005	OK	0.005	OK	0.0001	OK	0.0002	OK	0.0028	OK	0.0025	OK	1	OK	1	OK	0	75.52	-	-
EH3237	OK	0.9984	OK	529.0x	OK	36	OK	35	OK	0.005	OK	0.005	OK	0.0001	OK	0.0002	OK	0.0022	OK	0.0027	OK	1	OK	1	OK	0	74.93	-	-
EH3238	OK	0.9988	OK	567.0x	OK	36	OK	35	OK	0.005	OK	0.005	OK	0.0001	OK	0.0002	OK	0.0017	OK	0.0021	OK	1	OK	1	OK	0	58.46	-	-
EH3239	OK	0.9984	OK	55.0x	OK	36	OK	35	OK	0.005	OK	0.005	OK	0.0001	OK	0	OK	0.0058	OK	0.0045	OK	1	OK	1	OK	0	73.7	-	-
EH3240	OK	0.998	OK	444.0x	OK	36	OK	35	OK	0.005	OK	0.005	OK	0.0001	OK	0.0002	OK	0.0018	OK	0.0023	OK	1	OK	1	OK	0	75.16	-	-
EH3241	OK	0.9988	OK	403.0x	OK	36	OK	35	OK	0.005	OK	0.005	OK	0.0001	OK	0.0002	OK	0.0021	OK	0.0023	OK	1	OK	1	OK	0	77.08	-	-
EH3242	OK	0.9988	OK	543.0x	OK	36	OK	35	OK	0.005	OK	0.005	OK	0.0001	OK	0.0002	OK	0.0019	OK	0.0025	OK	1	OK	1	OK	0	76.53	-	-
EH3243	OK	0.9992	OK	593.0x	OK	36	OK	36	OK	0.005	OK	0.005	OK	0.0001	OK	0.0002	OK	0.0018	OK	0.0023	OK	1	OK	1	OK	0	57.65	-	-
EH3244	OK	0.9984	OK	462.0x	OK	36	OK	36	OK	0.005	OK	0.005	OK	0.0001	OK	0.0002	OK	0.0018	OK	0.0023	OK	1	OK	1	OK	0	75.99	-	-
EH3246	OK	0.9968	OK	431.0x	OK	35	OK	35	OK	0.005	OK	0.005	OK	0.0001	OK	0.0002	OK	0.0026	OK	0.0024	OK	1	OK	1	OK	0	54.96	-	-
EH3247	OK	0.9809	OK	458.0x	OK	35	OK	35	OK	0.005	OK	0.005	OK	0.0001	OK	0.0001	OK	0.0024	OK	0.0026	OK	1	OK	1	OK	0	58.96	-	-
EH3248	OK	0.9984	OK	473.0x	OK	36	OK	35	OK	0.005	OK	0.005	OK	0.0001	OK	0.0002	OK	0.0029	OK	0.0026	OK	1	OK	1	OK	0	57.7	-	-
EH3249	OK	0.9984	OK	288.0x	OK	35	OK	35	OK	0.005	OK	0.005	OK	0.0001	OK	0.0002	OK	0.0027	OK	0.0027	OK	1	OK	1	OK	0	60.58	-	-
EH3250	OK	0.9988	OK	579.0x	OK	36	OK	35	OK	0.005	OK	0.005	OK	0.0001	OK	0.0002	OK	0.0026	OK	0.0025	OK	1	OK	1	OK	0	77.17	-	-
EH3251	OK	0.9984	OK	499.0x	OK	35	OK	35	OK	0.005	OK	0.005	OK	0.0001	OK	0.0002	OK	0.0023	OK	0.0029	OK	1	OK	1	OK	0	76.08	-	-
EH3252	OK	0.998	OK	344.0x	OK	35	OK	35	OK	0.005	OK	0.005	OK	0.0001	OK	0.0002	OK	0.0024	OK	0.0025	OK	1	OK	1	OK	0	60.52	-	-
EH3253	OK	0.9881	OK	452.0x	OK	35	OK	35	OK	0.005	OK	0.005	OK	0.0001	OK	0.0002	OK	0.0022	OK	0.0026	OK	1	OK	1	OK	0	54.36	-	-
EH3254	OK	0.9972	OK	374.0x	OK	35	OK	35	OK	0.005	OK	0.005	OK	0.0001	OK	0.0002	OK	0.0024	OK	0.0028	OK	1	OK	1	OK	0	65.32	-	-
EH3255	OK	0.9984	OK	292.0x	OK	36	OK	36	OK	0.005	OK	0.005	OK	0.0001	OK	0.0004	OK	0.004	OK	0.0064	OK	1	OK	1	OK	0	75.31	-	-
EH3256	OK	0.9984	OK	305.0x	OK	36	OK	36	OK	0.005	OK	0.005	OK	0	OK	0.0003	OK	0.004	OK	0.0064	OK	1	OK	1	OK	0	75.61	-	-
EH3257	OK	0.9968	OK	238.0x	OK	36	OK	36	OK	0.005	OK	0.005	OK	0.0001	OK	0.0003	OK	0.0062	OK	0.0054	OK	1	OK	1	OK	0	52.61	-	-
EH3258	OK	0.9984	OK	337.0x	OK	36	OK	36	OK	0.005	OK	0.005	OK	0	OK	0.0004	OK	0.0037	OK	0.006	OK	1	OK	1	OK	0	58.14	-	-
EH3259	OK	0.998	OK	377.0x	OK	36	OK	36	OK	0.005	OK	0.005	OK	0	OK	0.0004	OK	0.004	OK	0.0059	OK	1	OK	1	OK	0	75.03	-	-
EH3260	OK	0.9984	OK	297.0x	OK	36	OK	36	OK	0.005	OK	0.005	OK	0	OK	0.0003	OK	0.0042	OK	0.0064	OK	1	OK	1	OK	0	75.35	-	-
EH3261	OK	0.9984	OK	304.0x	OK	36	OK	36	OK	0.005	OK	0.005	OK	0.0001	OK	0.0004	OK	0.0042	OK	0.0064	OK	1	OK	1	OK	0	74.42	-	-
EH3262	OK	0.998	OK	395.0x	OK	36	OK	36	OK	0.005	OK	0.005	OK	0	OK	0.0004	OK	0.0037	OK	0.0055	OK	1	OK	1	OK	0	74.73	-	-
EH3263	OK	0.9984	OK	353.0x	OK	36	OK	36	OK	0.005	OK	0.005	OK	0	OK	0.0004	OK	0.0037	OK	0.0053	OK	1	OK	1	OK	0	75.1	-	-
EH3264	OK	0.9984	OK	342.0x	OK	36	OK	36	OK	0.005	OK	0.005	OK	0.0001	OK	0.0004	OK	0.0033	OK	0.0052	OK	1	OK	1	OK	0	74.36	-	-
EH3265	OK	0.9988	OK	340.0x	OK	36	OK	36	OK	0.005	OK	0.005	OK	0	OK	0.0004	OK	0.0034	OK	0.0057	OK	1	OK	1	OK	0	75.06	-	-
EH3266	OK	0.9988	OK	378.0x	OK	36	OK	36	OK	0.005	OK	0.005	OK	0	OK	0.0004	OK	0.0037	OK	0.0053	OK	1	OK	1	OK	0	75.09	-	-
EH3267	OK	0.9984	OK	353.0x	OK	36	OK	36	OK	0.005	OK	0.005	OK	0	OK	0.0004	OK	0.0037	OK	0.0059	OK	1	OK	1	OK	0	74.73	-	-
EH3269	OK	0.969	OK	363.0x	OK	36	OK	36	OK	0.005	OK	0.005	OK	0	OK	0.0004	OK	0.0035	OK	0.0054	OK	1	OK	1	OK	0	74.78	-	-
EH3273	WARNING	0.9443	OK	438.0x	OK	36	OK	36	OK	0.005	OK	0.005	OK	0.0001	OK	0.0004	OK	0.0047	OK	0.0058	OK	1	OK	1	OK	0	74.23	-	-
EH3274	OK	0.9984	OK	386.0x	OK	36	OK	36	OK	0.005	OK	0.005	OK	0	OK	0.0004	OK	0.0053	OK	0.0068	OK	1	OK	1	OK	0	73.96	-	-
EH3275	OK	0.9932	OK	483.0x	OK	36	OK	36	OK	0.005	OK	0.005	OK	0	OK	0.0004	OK	0.0042	OK	0.0072	OK	1	OK	1	OK	0	52.48	-	-
EH3276	OK	0.9988	OK	330.0x	OK	36	OK	36	OK	0.005	OK	0.005	OK	0.0001	OK	0.0004	OK	0.0051	OK	0.006	OK	1	OK	1	OK	0	73.84	-	-
EH3277	OK	0.9988	OK	377.0x	OK	36	OK	36	OK	0.005	OK	0.005	OK	0.0001	OK	0.0004	OK	0.0075	OK	0.0092	OK	1	OK	1	OK	0	73.78	-	-
EH3278	OK	0.9968	OK	360.0x	OK	36	OK	36	OK	0.005	OK	0.005	OK	0.0001	OK	0.0004	OK	0.004	OK	0.0076	OK	1	OK	1	OK	0	52.79	-	-
EH3279	OK	0.9984	OK	323.0x	OK	36	OK	36	OK	0.005	OK	0.005	OK	0.0001	OK	0.0004	OK	0.0051	OK	0.006	OK	1	OK	1	OK	0	73.83	-	-
EH3280	OK	0.9984	OK	357.0x	OK	36	OK	36	OK	0.005	OK	0.005	OK	0	OK	0.0004	OK	0.0047	OK	0.0064	OK	1	OK	1	OK	0	73.85	-	-
EH3281	OK	0.9984	OK	351.0x	OK	36	OK	36	OK	0.005	OK	0.005	OK	0.0001	OK	0.0004	OK	0.0044	OK	0.0073	OK	1	OK	1	OK	0	73.91	-	-
EH3282	OK	0.9984	OK	374.0x	OK	36	OK	36	OK	0.005	OK	0.005	OK	0	OK	0.0004	OK	0.0047	OK	0.0053	OK	1	OK	1	OK	0	73.72	-	-
EH3283	OK	0.9988	OK	320.0x	OK	36	OK	36	OK	0.005	OK	0.005	OK	0	OK	0.0004	OK	0.0049	OK	0.0059	OK	1	OK	1	OK	0	59.65	-	-
EH3284	OK	0.9984	OK	314.0x	OK	36	OK	36	OK	0.005	OK	0.005	OK	0	OK	0.0004	OK	0.007	OK	0.0068	OK	1	OK	1	OK	0	73.13	-	-
EH3285	OK	0.9984	OK	329.0x	OK	36	OK	36	OK	0.005	OK	0.005	OK	0	OK	0.0004	OK	0.0054	OK	0.0092	OK	1	OK	1	OK	0	73.98	-	-
EH3286	OK	0.996	OK	384.0x	OK	36	OK	36	OK	0.005	OK	0.005	OK	0.0001	OK	0.0004	OK	0.0045	OK	0.0065	OK	1	OK	1	OK	0	74.71	-	-
EH3287	OK	0.9984	OK	261.0x	OK	36	OK	36	OK	0.005	OK	0.005	OK	0.0001	OK	0.0003	OK	0.0053	OK	0.0059	OK	1	OK	1	OK	0	73.6	-	-
EH3289	OK	0.9984	OK	449.0x	OK	36	OK	36	OK	0.005	OK	0.005	OK	0.0001	OK	0.0004	OK	0.0041	OK	0.0059	OK	1	OK	1	OK	0	74.95	-	-
EH3292	OK	0.967	OK	398.0x	OK	36	OK	36	OK	0.005	OK	0.005	OK	0.0001	OK	0.0003	OK	0.0043	OK	0.0059	OK	1	OK	1	OK	0	57.48	-	-
EH3293	OK	0.9972	OK	334.0x	OK	36	OK	36	OK	0.005	OK	0.005	OK	0	OK	0.0003	OK	0.0043	OK	0.006	OK	1	OK	1	OK	0	58	-	-
EH3294	OK	0.9988	OK	336.0x	OK	36	OK	36	OK	0.005	OK	0.005	OK	0	OK	0.0004	OK	0.0048	OK	0.0065	OK	1	OK	1	OK	0	74.65	-	-
EH3297	OK	0.9988	OK	278.0x	OK	36	OK	36	OK	0.005	OK	0.005	OK	0	OK	0.0004	OK	0.0051	OK	0.0062	OK	1	OK	1	OK	0	74.85	-	-
EH3323	OK	0.9988	OK	251.0x	OK	36	OK	35	OK	0.005	OK	0.005	OK	0.0002	OK	0	OK	0.0019	OK	0.0021	OK	1	OK	1	OK	0	59.08	-	-
EH3324	OK	0.9984	OK	222.0x	OK	36	OK	35	OK	0.005	OK	0.005	OK	0.0002	OK	0	OK	0.0019	OK	0.0025	OK	1	OK	1	OK	0	76.45	-	-
EH3325	OK	0.998	OK	267.0x	OK	36	OK	35	OK	0.005	OK	0.005	OK	0.0002	OK	0	OK	0.0017	OK	0.0019	OK	1	OK	1	OK	0	56.96	-	-
EH3326	OK	0.9988	OK	189.0x	OK	36	OK	35	OK	0.005	OK	0.005	OK	0.0002	OK	0	OK	0.0017	OK	0.0028	OK	1	OK	1	OK	0	76.58	-	-
EH3327	OK	0.9984	OK	278.0x	OK	36	OK	35	OK	0.005	OK	0.005	OK	0.0002	OK	0	OK	0.0015	OK	0.0021	OK	1	OK	1	OK	0	75.08	-	-
EH3329	OK	0.9984	OK	371.0x	OK	36	OK	35	OK	0.005	OK	0.005	OK	0.0002	OK	0	OK	0.0019	OK	0.0019	OK	1	OK	1	OK	0	59.53	-	-
EH3330	OK	0.9968	OK	485.0x	OK	36	OK	35	OK	0.005	OK	0.005	OK	0.0017	OK	0.0003	OK	0.0046	OK	0.0066	OK	1	OK	1	OK	0	75.55	-	-
EH3331	OK	0.9984	OK	282.0x	OK	36	OK	35	OK	0.005	OK	0.005	OK	0.0002	OK	0	OK	0.0019	OK	0.0023	OK	1	OK	1	OK	0	75.96	-	-
EH3332	OK	0.998	OK	196.0x	OK	36	OK	35	OK	0.005	OK	0.005	OK	0.0002	OK	0	OK	0.0021	OK	0.0019	OK	1	OK	1	OK	0	75.81	-	-
EH3334	OK	0.9992	OK	372.0x	OK	36	OK	35	OK	0.005	OK	0.005	OK	0.0018	OK	0.0003	OK	0.0048	OK	0.0065	OK	1	OK	1	OK	0	92.04	-	-
EH3339	OK	0.9984	OK	438.0x	OK	36	OK	35	OK	0.005	OK	0.005	OK	0.0018	OK	0.0003	OK	0.0044	OK	0.0063	OK	1	OK	1	OK	0	75.79	-	-
EH3341	OK	0.9984	OK	444.0x	OK	36	OK	36	OK	0.005	OK	0.005	OK	0.0003	OK	0	OK	0.0035	OK	0.0052	OK	1	OK	1	OK	0	58.28	-	-
EH3342	OK	0.9984	OK	545.0x	OK	36	OK	35	OK	0.005	OK	0.005	OK	0.0017	OK	0.0003	OK	0.0044	OK	0.006	OK	1	OK	1	OK	0	75.47	-	-
EH3343	OK	0.9984	OK	448.0x	OK	36	OK	35	OK	0.005	OK	0.005	OK	0.0017	OK	0.0003	OK	0.004	OK	0.0054	OK	1	OK	1	OK	0	74.28	-	-
EH3344	OK	0.9988	OK	315.0x	OK	36	OK	35	OK	0.005	OK	0.005	OK	0.0017	OK	0.0003	OK	0.0046	OK	0.0065	OK	1	OK	1	OK	0	76.18	-	-
EH3345	OK	0.9948	OK	292.0x	OK	36	OK	35	OK	0.005	OK	0.005	OK	0.0018	OK	0.0003	OK	0.0044	OK	0.0058	OK	1	OK	1	OK	0	76.05	-	-
EH3347	OK	0.998	OK	519.0x	OK	36	OK	35	OK	0.005	OK	0.005	OK	0.0018	OK	0.0003	OK	0.0046	OK	0.006	OK	1	OK	1	OK	0	59.22	-	-
EH3348	WARNING	0.9264	OK	442.0x	OK	36	OK	35	OK	0.005	OK	0.005	OK	0.0018	OK	0.0003	OK	0.0045	OK	0.0061	OK	1	OK	1	OK	0	74.02	-	-
EH3349	OK	0.9984	OK	462.0x	OK	36	OK	35	OK	0.005	OK	0.005	OK	0.0017	OK	0.0003	OK	0.0041	OK	0.0058	OK	1	OK	1	OK	0	74.97	-	-
EH3350	OK	0.9984	OK	475.0x	OK	36	OK	35	OK	0.005	OK	0.005	OK	0.0017	OK	0.0003	OK	0.0044	OK	0.0064	OK	1	OK	1	OK	0	75.69	-	-
EH3351	OK	0.9984	OK	358.0x	OK	36	OK	35	OK	0.005	OK	0.005	OK	0.0017	OK	0.0003	OK	0.0042	OK	0.0058	OK	1	OK	1	OK	0	75.59	-	-
EH3353	OK	0.9984	OK	716.0x	OK	36	OK	35	OK	0.005	OK	0.005	OK	0.0018	OK	0.0003	OK	0.0039	OK	0.0055	OK	1	OK	1	OK	0	75.44	-	-
EH3354	OK	0.9984	OK	566.0x	OK	36	OK	35	OK	0.005	OK	0.005	OK	0.0017	OK	0.0003	OK	0.0043	OK	0.006	OK	1	OK	1	OK	0	75.48	-	-
EH3355	OK	0.9984	OK	431.0x	OK	36	OK	35	OK	0.005	OK	0.005	OK	0.0017	OK	0.0003	OK	0.0041	OK	0.0057	OK	1	OK	1	OK	0	75.86	-	-
EH3357	OK	0.9984	OK	401.0x	OK	36	OK	35	OK	0.005	OK	0.005	OK	0.0018	OK	0.0003	OK	0.0037	OK	0.0054	OK	1	OK	1	OK	0	75.53	-	-
EH3358	OK	0.9984	OK	350.0x	OK	36	OK	35	OK	0.005	OK	0.005	OK	0.0018	OK	0.0003	OK	0.0039	OK	0.0058	OK	1	OK	1	OK	0	75.51	-	-
EH3363	OK	0.9984	OK	408.0x	OK	36	OK	35	OK	0.005	OK	0.005	OK	0.0018	OK	0.0003	OK	0.0051	OK	0.0061	OK	1	OK	1	OK	0	75.82	-	-
EH3364	OK	0.9984	OK	336.0x	OK	36	OK	35	OK	0.005	OK	0.005	OK	0.0017	OK	0.0003	OK	0.004	OK	0.0055	OK	1	OK	1	OK	0	75.49	-	-
EH3365	OK	0.9984	OK	326.0x	OK	36	OK	35	OK	0.005	OK	0.005	OK	0.0018	OK	0.0003	OK	0.0045	OK	0.0063	OK	1	OK	1	OK	0	55.73	-	-
EH3368	OK	0.9984	OK	404.0x	OK	36	OK	35	OK	0.005	OK	0.005	OK	0.0018	OK	0.0003	OK	0.0043	OK	0.0063	OK	1	OK	1	OK	0	55.61	-	-
EH3369	OK	0.9984	OK	503.0x	OK	36	OK	35	OK	0.005	OK	0.005	OK	0.0018	OK	0.0003	OK	0.0047	OK	0.0065	OK	1	OK	1	OK	0	60	-	-
EH3370	OK	0.9988	OK	816.0x	OK	36	OK	36	OK	0.005	OK	0.005	OK	0.0003	OK	0	OK	0.0041	OK	0.0051	OK	1	OK	1	OK	0	74.18	-	-
EH3417	OK	0.9877	OK	1052.0x	OK	36	OK	36	OK	0.005	OK	0.005	OK	0.0003	OK	0	OK	0.0051	OK	0.0083	OK	1	OK	1	OK	0	56.87	-	-
EH3418	OK	0.9968	OK	717.0x	OK	36	OK	36	OK	0.005	OK	0.005	OK	0.0003	OK	0	OK	0.0063	OK	0.0067	OK	1	OK	1	OK	0	56.42	-	-
EH3419	OK	0.9984	OK	911.0x	OK	36	OK	36	OK	0.005	OK	0.005	OK	0.0003	OK	0	OK	0.0055	OK	0.0105	OK	1	OK	1	OK	0	71.73	-	-
EH3420	OK	0.9988	OK	227.0x	OK	35	OK	35	OK	0.005	OK	0.005	OK	0.0001	OK	0	OK	0.0054	OK	0.0071	OK	1	OK	1	OK	0	56.91	-	-
EH3422	OK	0.9988	OK	233.0x	OK	35	OK	35	OK	0.005	OK	0.005	OK	0.0001	OK	0	OK	0.0057	OK	0.0074	OK	1	OK	1	OK	0	56.43	-	-
EH3423	OK	0.9988	OK	235.0x	OK	35	OK	35	OK	0.005	OK	0.005	OK	0.0001	OK	0	OK	0.0057	OK	0.0076	OK	1	OK	1	OK	0	56.14	-	-
EH3424	OK	0.9984	OK	232.0x	OK	35	OK	35	OK	0.005	OK	0.005	OK	0.0001	OK	0	OK	0.0049	OK	0.007	OK	1	OK	1	OK	0	72.49	-	-
EH3425	OK	0.9988	OK	226.0x	OK	35	OK	35	OK	0.005	OK	0.005	OK	0.0001	OK	0	OK	0.005	OK	0.0064	OK	1	OK	1	OK	0	71.59	-	-
EH3426	OK	0.998	OK	230.0x	OK	35	OK	35	OK	0.005	OK	0.005	OK	0.0001	OK	0	OK	0.0048	OK	0.0071	OK	1	OK	1	OK	0	71.71	-	-
EH3427	OK	0.9976	OK	224.0x	OK	35	OK	35	OK	0.005	OK	0.005	OK	0.0001	OK	0	OK	0.0048	OK	0.0076	OK	1	OK	1	OK	0	56.7	-	-
EH3429	OK	0.9984	OK	231.0x	OK	35	OK	35	OK	0.005	OK	0.005	OK	0.0001	OK	0	OK	0.0042	OK	0.0064	OK	1	OK	1	OK	0	72.65	-	-
EH3431	OK	0.9988	OK	241.0x	OK	35	OK	35	OK	0.005	OK	0.005	OK	0.0001	OK	0	OK	0.005	OK	0.0081	OK	1	OK	1	OK	0	55.97	-	-
EH3432	OK	0.9984	OK	236.0x	OK	35	OK	35	OK	0.005	OK	0.005	OK	0.0001	OK	0	OK	0.0048	OK	0.0072	OK	1	OK	1	OK	0	72.74	-	-
EH3433	OK	0.9988	OK	230.0x	OK	35	OK	35	OK	0.005	OK	0.005	OK	0.0001	OK	0	OK	0.0048	OK	0.0068	OK	1	OK	1	OK	0	73.76	-	-
EH3434	OK	0.9992	OK	237.0x	OK	35	OK	35	OK	0.005	OK	0.005	OK	0.0001	OK	0	OK	0.0051	OK	0.0075	OK	1	OK	1	OK	0	57.25	-	-
EH3435	OK	0.9984	OK	238.0x	OK	35	OK	35	OK	0.005	OK	0.005	OK	0.0001	OK	0	OK	0.0048	OK	0.006	OK	1	OK	1	OK	0	55.75	-	-
EH3436	OK	0.9988	OK	186.0x	OK	34	OK	34	OK	0.005	OK	0.005	OK	0.0011	OK	0.0003	OK	0.0049	OK	0.008	OK	1	OK	0.9044	OK	0	67.55	-	-
EH3437	OK	0.9992	OK	221.0x	OK	35	OK	35	OK	0.005	OK	0.005	OK	0.0001	OK	0	OK	0.0056	OK	0.0079	OK	1	OK	1	OK	0	58.99	-	-
EH3438	OK	0.9984	OK	201.0x	OK	34	OK	34	OK	0.005	OK	0.005	OK	0.0011	OK	0.0003	OK	0.0051	OK	0.0068	OK	0.9841	OK	0.9044	OK	0	82.56	-	-
EH3439	OK	0.9984	OK	192.0x	OK	34	OK	34	OK	0.005	OK	0.005	OK	0.0011	OK	0.0003	OK	0.005	OK	0.008	OK	1	OK	0.8845	OK	0	53.14	-	-
EH3440	OK	0.9988	OK	183.0x	OK	34	OK	34	OK	0.005	OK	0.005	OK	0.0012	OK	0.0003	OK	0.0056	OK	0.0065	OK	0.9841	OK	0.8845	OK	0	66.86	-	-
EH3441	OK	0.9976	OK	181.0x	OK	34	OK	34	OK	0.005	OK	0.005	OK	0.0012	OK	0.0003	OK	0.0052	OK	0.0077	OK	1	OK	0.8845	OK	0	67.11	-	-
EH3443	OK	0.9972	OK	195.0x	OK	34	OK	34	OK	0.005	OK	0.005	OK	0.0012	OK	0.0003	OK	0.0052	OK	0.0082	OK	1	OK	0.9243	OK	0	68.47	-	-
EH3445	OK	0.9984	OK	187.0x	OK	34	OK	34	OK	0.005	OK	0.005	OK	0.0011	OK	0.0003	OK	0.0058	OK	0.0077	OK	1	OK	0.8845	OK	0	67.49	-	-
EH3446	OK	0.9968	OK	195.0x	OK	34	OK	34	OK	0.005	OK	0.005	OK	0.0011	OK	0.0003	OK	0.0046	OK	0.0076	OK	1	OK	0.9044	OK	0	46.62	-	-
EH3447	OK	0.9948	OK	182.0x	OK	34	OK	34	OK	0.005	OK	0.005	OK	0.0011	OK	0.0003	OK	0.0052	OK	0.0088	OK	1	OK	0.8845	OK	0	55.11	-	-
EH3448	OK	0.9968	OK	233.0x	OK	36	OK	35	OK	0.005	OK	0.005	OK	0.0002	OK	0.0001	OK	0.0039	OK	0.0068	OK	1	OK	1	OK	0	56.46	-	-
EH3450	OK	0.998	OK	177.0x	OK	34	OK	34	OK	0.005	OK	0.005	OK	0.0012	OK	0.0003	OK	0.0056	OK	0.0083	OK	1	OK	0.8845	OK	0	52.42	-	-
EH3451	OK	0.9972	OK	173.0x	OK	34	OK	34	OK	0.005	OK	0.005	OK	0.0011	OK	0.0003	OK	0.0055	OK	0.0086	OK	0.9841	OK	0.8845	OK	0	66.2	-	-
EH3452	OK	0.9984	OK	180.0x	OK	34	OK	34	OK	0.005	OK	0.005	OK	0.0011	OK	0.0003	OK	0.0052	OK	0.0076	OK	0.9841	OK	0.8845	OK	0	67.91	-	-
EH3453	OK	0.9984	OK	187.0x	OK	34	OK	34	OK	0.005	OK	0.005	OK	0.0011	OK	0.0003	OK	0.0049	OK	0.0072	OK	1	OK	0.9044	OK	0	66.89	-	-
EH3454	OK	0.9984	OK	178.0x	OK	34	OK	34	OK	0.005	OK	0.005	OK	0.0012	OK	0.0003	OK	0.0052	OK	0.0077	OK	0.9841	OK	0.8845	OK	0	65.93	-	-
EH3455	OK	0.998	OK	183.0x	OK	34	OK	34	OK	0.005	OK	0.005	OK	0.0012	OK	0.0003	OK	0.0046	OK	0.0078	OK	1	OK	0.9044	OK	0	53.23	-	-
EH3456	OK	0.9988	OK	187.0x	OK	34	OK	34	OK	0.005	OK	0.005	OK	0.0012	OK	0.0003	OK	0.0054	OK	0.0079	OK	1	OK	0.8845	OK	0	52.56	-	-
EH3457	OK	0.9988	OK	187.0x	OK	34	OK	34	OK	0.005	OK	0.005	OK	0.0011	OK	0.0003	OK	0.0052	OK	0.0085	OK	1	OK	0.8845	OK	0	52.79	-	-
EH3458	OK	0.9968	OK	175.0x	OK	34	OK	34	OK	0.005	OK	0.005	OK	0.0012	OK	0.0003	OK	0.0049	OK	0.0075	OK	1	OK	0.8845	OK	0	53.29	-	-
EH3459	OK	0.9972	OK	187.0x	OK	34	OK	34	OK	0.005	OK	0.005	OK	0.0011	OK	0.0003	OK	0.0045	OK	0.0073	OK	1	OK	0.9044	OK	0	67.79	-	-
EH3460	OK	0.9984	OK	186.0x	OK	34	OK	34	OK	0.005	OK	0.005	OK	0.0011	OK	0.0003	OK	0.0052	OK	0.0077	OK	1	OK	0.8845	OK	0	67.52	-	-
EH3461	OK	0.9984	OK	176.0x	OK	34	OK	34	OK	0.005	OK	0.005	OK	0.0011	OK	0.0003	OK	0.0046	OK	0.0086	OK	1	OK	0.9044	OK	0	53.77	-	-
EH3462	OK	0.998	OK	187.0x	OK	34	OK	34	OK	0.005	OK	0.005	OK	0.0012	OK	0.0003	OK	0.0054	OK	0.0074	OK	0.9841	OK	0.8845	OK	0	67.29	-	-
EH3463	OK	0.9984	OK	186.0x	OK	34	OK	34	OK	0.005	OK	0.005	OK	0.0011	OK	0.0003	OK	0.005	OK	0.0076	OK	1	OK	0.9044	OK	0	68.4	-	-
EH3464	OK	0.9984	OK	183.0x	OK	34	OK	34	OK	0.005	OK	0.005	OK	0.0012	OK	0.0003	OK	0.0055	OK	0.0077	OK	0.9841	OK	0.8845	OK	0	67.63	-	-
EH3465	OK	0.9984	OK	185.0x	OK	34	OK	34	OK	0.005	OK	0.005	OK	0.0012	OK	0.0003	OK	0.0051	OK	0.0075	OK	1	OK	0.8845	OK	0	67.4	-	-
EH3466	OK	0.9984	OK	184.0x	OK	34	OK	34	OK	0.005	OK	0.005	OK	0.0011	OK	0.0003	OK	0.0069	OK	0.0065	OK	0.9841	OK	0.9044	OK	0	66.88	-	-
EH3467	OK	0.9964	OK	158.0x	OK	34	OK	34	OK	0.005	OK	0.005	OK	0.0011	OK	0.0003	OK	0.0056	OK	0.0074	OK	0.9841	OK	0.8845	OK	0	48.04	-	-
EH3468	OK	0.9972	OK	187.0x	OK	34	OK	34	OK	0.005	OK	0.005	OK	0.0011	OK	0.0003	OK	0.0046	OK	0.0079	OK	1	OK	0.9044	OK	0	67.87	-	-
EH3469	OK	0.9694	OK	185.0x	OK	34	OK	34	OK	0.005	OK	0.005	OK	0.0012	OK	0.0003	OK	0.0056	OK	0.0075	OK	1	OK	0.8845	OK	0	67.69	-	-
EH3470	OK	0.9984	OK	184.0x	OK	34	OK	34	OK	0.005	OK	0.005	OK	0.0012	OK	0.0003	OK	0.0055	OK	0.0084	OK	1	OK	0.8845	OK	0	67.17	-	-
EH3472	OK	0.9972	OK	188.0x	OK	34	OK	34	OK	0.005	OK	0.005	OK	0.0011	OK	0.0003	OK	0.0056	OK	0.0077	OK	1	OK	0.8845	OK	0	67.15	-	-
EH3474	OK	0.9984	OK	185.0x	OK	34	OK	34	OK	0.005	OK	0.005	OK	0.0011	OK	0.0003	OK	0.0051	OK	0.0078	OK	1	OK	0.8845	OK	0	67.38	-	-
EH3476	OK	0.9972	OK	186.0x	OK	34	OK	34	OK	0.005	OK	0.005	OK	0.0011	OK	0.0003	OK	0.0054	OK	0.0081	OK	1	OK	0.8845	OK	0	67.77	-	-
EH3478	OK	0.9972	OK	188.0x	OK	34	OK	34	OK	0.005	OK	0.005	OK	0.0012	OK	0.0003	OK	0.0057	OK	0.0085	OK	1	OK	0.8845	OK	0	53.23	-	-
EH3479	OK	0.9984	OK	178.0x	OK	34	OK	34	OK	0.005	OK	0.005	OK	0.0012	OK	0.0003	OK	0.0052	OK	0.0066	OK	0.9841	OK	0.8845	OK	0	65.57	-	-
EH3481	OK	0.9964	OK	187.0x	OK	34	OK	34	OK	0.005	OK	0.005	OK	0.0011	OK	0.0003	OK	0.0057	OK	0.0085	OK	1	OK	0.9044	OK	0	68.71	-	-
EH3482	OK	0.9984	OK	185.0x	OK	34	OK	34	OK	0.005	OK	0.005	OK	0.0012	OK	0.0003	OK	0.005	OK	0.0076	OK	1	OK	0.8845	OK	0	67.13	-	-
EH3483	OK	0.9984	OK	182.0x	OK	34	OK	34	OK	0.005	OK	0.005	OK	0.0012	OK	0.0003	OK	0.0054	OK	0.0081	OK	0.9841	OK	0.8845	OK	0	66.92	-	-
EH3484	OK	0.9984	OK	183.0x	OK	34	OK	34	OK	0.005	OK	0.005	OK	0.0012	OK	0.0003	OK	0.0056	OK	0.0066	OK	0.9841	OK	0.8845	OK	0	66.95	-	-
EH3485	OK	0.9984	OK	179.0x	OK	34	OK	34	OK	0.005	OK	0.005	OK	0.0011	OK	0.0003	OK	0.0053	OK	0.0082	OK	0.9841	OK	0.8845	OK	0	66.5	-	-
EH3486	OK	0.9984	OK	189.0x	OK	34	OK	34	OK	0.005	OK	0.005	OK	0.0012	OK	0.0003	OK	0.0049	OK	0.0076	OK	1	OK	0.9044	OK	0	67.55	-	-
EH3487	OK	0.9984	OK	182.0x	OK	34	OK	34	OK	0.005	OK	0.005	OK	0.0011	OK	0.0003	OK	0.0048	OK	0.0082	OK	0.9841	OK	0.8845	OK	0	67.45	-	-
EH3488	OK	0.9976	OK	179.0x	OK	34	OK	34	OK	0.005	OK	0.005	OK	0.0011	OK	0.0003	OK	0.0056	OK	0.0078	OK	1	OK	0.8845	OK	0	47.63	-	-
EH3490	OK	0.9984	OK	170.0x	OK	34	OK	34	OK	0.005	OK	0.005	OK	0.0011	OK	0.0003	OK	0.0051	OK	0.0083	OK	1	OK	0.9044	OK	0	53.96	-	-
EH3491	OK	0.9984	OK	185.0x	OK	34	OK	34	OK	0.005	OK	0.005	OK	0.0012	OK	0.0003	OK	0.0052	OK	0.007	OK	0.9841	OK	0.8845	OK	0	67.28	-	-
EH3492	OK	0.998	OK	180.0x	OK	34	OK	34	OK	0.005	OK	0.005	OK	0.0011	OK	0.0003	OK	0.0051	OK	0.0078	OK	1	OK	0.9044	OK	0	52.5	-	-
EH3493	OK	0.9984	OK	184.0x	OK	34	OK	34	OK	0.005	OK	0.005	OK	0.0012	OK	0.0003	OK	0.005	OK	0.0078	OK	1	OK	0.8845	OK	0	67.3	-	-
EH3498	OK	0.9984	OK	187.0x	OK	34	OK	34	OK	0.005	OK	0.005	OK	0.0012	OK	0.0003	OK	0.0053	OK	0.0083	OK	0.9841	OK	0.8845	OK	0	67.27	-	-
EH3499	OK	0.9984	OK	187.0x	OK	34	OK	34	OK	0.005	OK	0.005	OK	0.0011	OK	0.0003	OK	0.0056	OK	0.0075	OK	1	OK	0.8845	OK	0	67.7	-	-
EH3500	OK	0.9988	OK	239.0x	OK	36	OK	35	OK	0.005	OK	0.005	OK	0.0002	OK	0.0001	OK	0.004	OK	0.0072	OK	1	OK	1	OK	0	55.85	-	-
EH3501	WARNING	0.9475	OK	252.0x	OK	36	OK	35	OK	0.005	OK	0.005	OK	0.0002	OK	0.0001	OK	0.0047	OK	0.0065	OK	1	OK	1	OK	0	52.6	-	-
EH3502	OK	0.9984	OK	249.0x	OK	36	OK	35	OK	0.005	OK	0.005	OK	0.0002	OK	0.0001	OK	0.0037	OK	0.0063	OK	1	OK	1	OK	0	73.5	-	-
EH3503	OK	0.9988	OK	235.0x	OK	36	OK	35	OK	0.005	OK	0.005	OK	0.0002	OK	0.0001	OK	0.0036	OK	0.0059	OK	1	OK	1	OK	0	72.09	-	-
EH3504	OK	0.9992	OK	241.0x	OK	36	OK	35	OK	0.005	OK	0.005	OK	0.0002	OK	0.0001	OK	0.0039	OK	0.0059	OK	1	OK	1	OK	0	74.15	-	-
EH3505	OK	0.9968	OK	237.0x	OK	36	OK	35	OK	0.005	OK	0.005	OK	0.0002	OK	0.0001	OK	0.0035	OK	0.0062	OK	1	OK	1	OK	0	52.12	-	-
EH3506	OK	0.9976	OK	237.0x	OK	36	OK	35	OK	0.005	OK	0.005	OK	0.0002	OK	0.0001	OK	0.0046	OK	0.0073	OK	1	OK	1	OK	0	56.59	-	-
EH3507	OK	0.9984	OK	243.0x	OK	36	OK	35	OK	0.005	OK	0.005	OK	0.0002	OK	0.0001	OK	0.0031	OK	0.006	OK	1	OK	1	OK	0	72.4	-	-
EH3508	OK	0.9964	OK	251.0x	OK	36	OK	35	OK	0.005	OK	0.005	OK	0.0002	OK	0.0001	OK	0.0036	OK	0.006	OK	1	OK	1	OK	0	60.57	-	-
EH3509	OK	0.998	OK	239.0x	OK	36	OK	35	OK	0.005	OK	0.005	OK	0.0002	OK	0.0001	OK	0.0039	OK	0.0062	OK	1	OK	1	OK	0	73.28	-	-
EH3510	OK	0.9972	OK	228.0x	OK	35	OK	35	OK	0.005	OK	0.005	OK	0.0003	OK	0.0002	OK	0.0026	OK	0.0047	OK	1	OK	1	OK	0	71.33	-	-
EH3511	OK	0.9956	OK	251.0x	OK	35	OK	35	OK	0.005	OK	0.005	OK	0.0004	OK	0.0002	OK	0.0029	OK	0.0054	OK	1	OK	1	OK	0	61.73	-	-
EH3512	OK	0.9952	OK	233.0x	OK	35	OK	35	OK	0.005	OK	0.005	OK	0.0004	OK	0.0001	OK	0.003	OK	0.0053	OK	1	OK	1	OK	0	55.36	-	-
EH3513	OK	0.9988	OK	263.0x	OK	35	OK	35	OK	0.005	OK	0.005	OK	0.0004	OK	0.0002	OK	0.0036	OK	0.006	OK	1	OK	1	OK	0	55.66	-	-
EH3515	OK	0.9996	OK	270.0x	OK	35	OK	35	OK	0.005	OK	0.005	OK	0.0003	OK	0.0002	OK	0.0034	OK	0.0054	OK	1	OK	1	OK	0	85.95	-	-
EH3516	OK	0.9984	OK	235.0x	OK	35	OK	35	OK	0.005	OK	0.005	OK	0.0004	OK	0.0002	OK	0.0031	OK	0.0056	OK	1	OK	1	OK	0	56	-	-
EH3524	OK	0.9976	OK	171.0x	OK	36	OK	35	OK	0.005	OK	0.015	OK	0.0003	OK	0	OK	0.0053	OK	0.0107	OK	0.9767	OK	0.7774	OK	0	54.87	-	-
EH3526	OK	0.9976	OK	184.0x	OK	36	OK	35	OK	0.005	OK	0.015	OK	0.0003	OK	0	OK	0.0058	OK	0.0088	OK	0.9767	OK	0.7774	OK	0	55.17	-	-
TIAC1150	OK	0.9988	OK	55.0x	OK	36	OK	36	OK	0.005	OK	0.005	OK	0.0001	OK	0	OK	0.002	OK	0.0029	OK	1	OK	0.9841	OK	0	65.9	-	-
TIAC1151	OK	0.9988	OK	53.0x	OK	36	OK	36	OK	0.005	OK	0.005	OK	0	OK	0	OK	0.0018	OK	0.0027	OK	1	OK	0.9841	OK	0	71.3	-	-
TIAC1152	OK	0.9642	OK	40.0x	OK	36	OK	36	OK	0.005	OK	0.005	OK	0	OK	0	OK	0.0023	OK	0.0037	OK	1	OK	1	OK	0	72.04	-	-
TIAC1153	OK	0.9984	OK	48.0x	OK	36	OK	36	OK	0.005	OK	0.005	OK	0	OK	0	OK	0.0022	OK	0.0028	OK	1	OK	1	OK	0	71.46	-	-
TIAC1177	OK	0.9988	OK	40.0x	OK	36	OK	36	OK	0.005	OK	0.005	OK	0	OK	0	OK	0.0028	OK	0.0041	OK	1	OK	0.9641	OK	0	67.37	-	-
TIAC1181*	OK	0.9976	OK	50.0x	OK	36	OK	36	OK	0.005	OK	0.005	OK	0	OK	0	OK	0.0028	OK	0.0058	OK	1	OK	0.9243	WARNING	0.0432	58.66	Actinoalloteichus sp. AHMU CJ021	-
TIAC1182*	OK	0.9988	OK	40.0x	OK	36	OK	36	OK	0.005	OK	0.005	OK	0	OK	0	OK	0.0031	OK	0.0044	OK	1	OK	0.9243	WARNING	0.0363	60.49	Actinoalloteichus sp. AHMU CJ021	-
TIAC1185*	OK	0.9988	OK	33.0x	OK	37	OK	35	OK	0.005	OK	0.005	OK	0	OK	0	OK	0.0029	OK	0.0047	OK	1	OK	0.9243	WARNING	0.0377	62.28	Actinoalloteichus sp. AHMU CJ021	-
TIAC1186*	OK	0.998	OK	63.0x	OK	37	OK	36	OK	0.005	OK	0.005	OK	0	OK	0	OK	0.0038	OK	0.0046	OK	1	OK	0.9044	WARNING	0.0451	57.64	Actinoalloteichus sp. AHMU CJ021	-
TIAC1188*	OK	0.9988	OK	53.0x	OK	37	OK	36	OK	0.005	OK	0.005	OK	0	OK	0	OK	0.0028	OK	0.0052	OK	1	OK	0.8645	WARNING	0.0446	56.95	Actinoalloteichus sp. AHMU CJ021	-
TIAC1192*	OK	0.998	OK	31.0x	OK	37	OK	36	OK	0.005	OK	0.005	OK	0.0001	OK	0	OK	0.0057	OK	0.007	OK	1	OK	0.9243	ERROR	0.1401	41.57	Homo sapiens	Actinoalloteichus sp. AHMU CJ021
TIAC1193*	OK	0.9984	OK	41.0x	OK	36	OK	36	OK	0.005	OK	0.005	OK	0.0001	OK	0	OK	0.0028	OK	0.0034	OK	1	OK	0.9841	WARNING	0.0441	58.72	Actinoalloteichus sp. AHMU CJ021	-
TIAC1218*	OK	0.994	OK	31.0x	OK	36	OK	36	OK	0.015	OK	0.015	OK	0	OK	0	OK	0.006	OK	0.0065	OK	1	OK	0.9044	ERROR	0.1348	39.46	Homo sapiens	Actinoalloteichus sp. AHMU CJ021
TIAC1228*	OK	0.9877	OK	42.0x	OK	36	OK	35	OK	0.015	OK	0.015	OK	0	OK	0	OK	0.0054	OK	0.0075	OK	0.9841	OK	0.8247	ERROR	0.0945	33.15	Homo sapiens	Actinoalloteichus sp. AHMU CJ021
TIAC1240	OK	0.9988	OK	35.0x	OK	36	OK	36	OK	0.005	OK	0.015	OK	0	OK	0	OK	0.0043	OK	0.0042	OK	1	OK	0.9243	ERROR	0.0958	49.71	-	Actinoalloteichus sp. AHMU CJ021
TIAC1241*	OK	0.9976	WARNING	16.0x	OK	36	OK	34	OK	0.015	OK	0.015	OK	0	OK	0	OK	0.0103	OK	0.0196	OK	0.8845	WARNING	0.6454	ERROR	0.0936	41.92	Homo sapiens	Actinoalloteichus sp. AHMU CJ021
TIAC1242	OK	0.9984	OK	50.0x	OK	36	OK	36	OK	0.005	OK	0.005	OK	0	OK	0	OK	0.0038	OK	0.0048	OK	1	OK	0.9243	ERROR	0.0837	50.09	-	Actinoalloteichus sp. AHMU CJ021
TIAC1243*	OK	0.9984	OK	33.0x	OK	36	OK	36	OK	0.015	OK	0.015	OK	0	OK	0	OK	0.0056	OK	0.0059	OK	1	OK	0.9243	ERROR	0.1287	42.34	Homo sapiens	Actinoalloteichus sp. AHMU CJ021
TIAC1244*	OK	0.9881	OK	31.0x	OK	36	OK	36	OK	0.015	OK	0.015	OK	0	OK	0	OK	0.0052	OK	0.006	OK	0.9841	OK	0.9044	ERROR	0.1268	39.94	Homo sapiens	Actinoalloteichus sp. AHMU CJ021
TIAC1245	OK	0.998	OK	32.0x	OK	36	OK	36	OK	0.005	OK	0.005	OK	0	OK	0	OK	0.0038	OK	0.004	OK	1	OK	0.9442	ERROR	0.0776	54.72	-	Actinoalloteichus sp. AHMU CJ021
TIAC1246*	OK	0.998	OK	37.0x	OK	36	OK	36	OK	0.005	OK	0.015	OK	0	OK	0	OK	0.005	OK	0.0044	OK	1	OK	0.9442	ERROR	0.1016	47.65	Homo sapiens	Actinoalloteichus sp. AHMU CJ021
TIAC1247*	OK	0.9972	OK	29.0x	OK	36	OK	36	OK	0.015	OK	0.015	OK	0.0002	OK	0	OK	0.0057	OK	0.0078	OK	1	OK	0.9841	ERROR	0.1423	41.3	Homo sapiens	Actinoalloteichus sp. AHMU CJ021
TIAC1248*	OK	0.9968	OK	35.0x	OK	36	OK	36	OK	0.015	OK	0.015	OK	0	OK	0	OK	0.0055	OK	0.0058	OK	1	OK	0.8845	ERROR	0.1149	41.89	Homo sapiens	Actinoalloteichus sp. AHMU CJ021
TIAC1354	OK	0.9988	OK	44.0x	OK	36	OK	36	OK	0.005	OK	0.005	OK	0	OK	0	OK	0.0028	OK	0.0044	OK	1	OK	0.9442	OK	0	70.98	-	-
TIAC1356	OK	0.9992	OK	37.0x	OK	36	OK	36	OK	0.015	OK	0.015	OK	0.0001	OK	0	OK	0.0025	OK	0.0039	OK	1	OK	0.9841	OK	0	69.36	-	-
TIAC1369	OK	0.9984	OK	36.0x	OK	36	OK	36	OK	0.015	OK	0.015	OK	0.0001	OK	0	OK	0.0027	OK	0.0039	OK	1	OK	0.9641	OK	0	68.61	-	-
TIAC1372**	OK	0.9984	OK	37.0x	OK	37	OK	36	OK	0.015	OK	0.015	OK	0.0001	OK	0	OK	0.0025	OK	0.0039	OK	1	OK	0.9641	WARNING	0.0168	63.69	Salmonella enterica	-
TIAC1382**	OK	0.9988	OK	34.0x	OK	37	OK	36	WARNING	0.025	WARNING	0.025	OK	0.0001	OK	0	OK	0.0036	OK	0.0042	OK	1	OK	1	WARNING	0.0357	63.63	Proteus mirabilis (3.57%), Providencia sp. WCHPr000369 (3.10%)	-
TIAC1398	OK	0.9972	OK	44.0x	OK	36	OK	36	OK	0.015	OK	0.015	OK	0.0001	OK	0	OK	0.0024	OK	0.0032	OK	1	OK	0.9841	OK	0	68.14	-	-
TIAC1399	OK	0.9972	OK	56.0x	OK	37	OK	36	OK	0.005	OK	0.005	OK	0.0001	OK	0	OK	0.0022	OK	0.0033	OK	1	OK	0.9841	OK	0	67.77	-	-
TIAC1400	OK	0.9972	OK	78.0x	OK	37	OK	36	OK	0.005	OK	0.015	OK	0.0002	OK	0	OK	0.0017	OK	0.0032	OK	1	OK	0.9841	OK	0	68.77	-	-
TIAC1402	OK	0.998	OK	48.0x	OK	36	OK	36	OK	0.005	OK	0.005	OK	0.0001	OK	0	OK	0.0024	OK	0.0043	OK	0.9841	OK	0.9243	OK	0	65.29	-	-
TIAC1408	OK	0.9988	OK	56.0x	OK	37	OK	36	OK	0.005	OK	0.005	OK	0	OK	0	OK	0.0027	OK	0.0063	OK	1	OK	0.9243	OK	0	70.17	-	-
TIAC1411	OK	0.9988	OK	49.0x	OK	36	OK	36	OK	0.005	OK	0.005	OK	0	OK	0	OK	0.0027	OK	0.004	OK	1	OK	0.9442	OK	0	68.54	-	-
TIAC1420	OK	0.9988	OK	39.0x	OK	36	OK	36	OK	0.005	OK	0.005	OK	0	OK	0	OK	0.002	OK	0.0047	OK	1	OK	0.9442	OK	0	72.78	-	-
TIAC1426	OK	0.9984	OK	40.0x	OK	37	OK	36	OK	0.005	OK	0.015	OK	0.0001	OK	0	OK	0.0028	OK	0.0036	OK	1	OK	0.9841	OK	0	69.74	-	-
TIAC1428	OK	0.9984	OK	48.0x	OK	36	OK	36	OK	0.005	OK	0.005	OK	0.0001	OK	0	OK	0.0028	OK	0.0041	OK	1	OK	0.9442	OK	0	68.09	-	-
TIAC1433	OK	0.9972	OK	32.0x	OK	36	OK	36	OK	0.005	OK	0.005	OK	0	OK	0	OK	0.0037	OK	0.0047	OK	1	OK	0.9442	ERROR	0.0588	60.08	-	Actinoalloteichus sp. AHMU CJ021
TIAC1434	OK	0.9984	OK	23.0x	OK	37	OK	35	OK	0.005	OK	0.005	OK	0	OK	0	OK	0.0035	OK	0.0059	OK	1	OK	0.8845	ERROR	0.058	60.35	-	Actinoalloteichus sp. AHMU CJ021
TIAC1435	OK	0.9984	OK	64.0x	OK	36	OK	36	OK	0.005	OK	0.005	OK	0	OK	0	OK	0.0021	OK	0.0041	OK	1	OK	0.9442	OK	0	67.89	-	-
TIAC1440	OK	0.9984	OK	56.0x	OK	36	OK	36	OK	0.005	OK	0.005	OK	0	OK	0	OK	0.0023	OK	0.0041	OK	0.9841	OK	0.9442	OK	0	65.55	-	-
TIAC1442	OK	0.9984	OK	60.0x	OK	37	OK	36	OK	0.005	OK	0.005	OK	0	OK	0	OK	0.0025	OK	0.0061	OK	1	OK	0.9243	OK	0	71.19	-	-
TIAC1448	OK	0.9984	OK	49.0x	OK	37	OK	36	OK	0.005	OK	0.005	OK	0.0001	OK	0	OK	0.0023	OK	0.0042	OK	1	OK	0.9841	OK	0	68.85	-	-
TIAC1449	OK	0.9976	OK	32.0x	OK	36	OK	36	OK	0.005	OK	0.005	OK	0	OK	0	OK	0.0023	OK	0.0033	OK	1	OK	0.9442	OK	0	68.65	-	-
TIAC1454	OK	0.9992	OK	43.0x	OK	36	OK	36	OK	0.005	OK	0.005	OK	0.0001	OK	0	OK	0.002	OK	0.0035	OK	1	OK	0.9442	OK	0	66.23	-	-
TIAC1460	OK	0.998	OK	36.0x	OK	36	OK	36	OK	0.005	OK	0.005	OK	0.0001	OK	0	OK	0.0024	OK	0.0029	OK	1	OK	0.9841	OK	0	68.81	-	-
TIAC1463	OK	0.9976	OK	76.0x	OK	36	OK	36	OK	0.005	OK	0.005	OK	0	OK	0	OK	0.0018	OK	0.0045	OK	0.9841	OK	0.9442	OK	0	66.48	-	-
TIAC1464	OK	0.9984	OK	41.0x	OK	36	OK	36	OK	0.005	OK	0.005	OK	0	OK	0	OK	0.0021	OK	0.0043	OK	1	OK	0.9243	OK	0	66.39	-	-
TIAC1472	OK	0.9984	OK	44.0x	OK	36	OK	36	OK	0.005	OK	0.005	OK	0.0001	OK	0	OK	0.0024	OK	0.0042	OK	1	OK	0.9442	OK	0	68.44	-	-
TIAC1475	OK	0.9984	OK	38.0x	OK	37	OK	36	OK	0.005	OK	0.005	OK	0.0001	OK	0	OK	0.002	OK	0.0035	OK	1	OK	0.9442	OK	0	67.79	-	-
TIAC1477	OK	0.9984	OK	56.0x	OK	36	OK	36	OK	0.005	OK	0.005	OK	0.0001	OK	0	OK	0.0017	OK	0.0032	OK	1	OK	0.9641	OK	0	70.14	-	-
TIAC1478	OK	0.9984	OK	40.0x	OK	36	OK	36	OK	0.005	OK	0.005	OK	0.0001	OK	0	OK	0.0023	OK	0.0043	OK	1	OK	0.9641	OK	0	68.86	-	-
TIAC1479	OK	0.998	OK	27.0x	OK	36	OK	36	OK	0.005	OK	0.005	OK	0.0001	OK	0	OK	0.0024	OK	0.0056	OK	1	OK	0.9641	OK	0	70.56	-	-
TIAC1484*	OK	0.9988	OK	29.0x	OK	36	OK	36	OK	0.005	OK	0.005	OK	0	OK	0	OK	0.0035	OK	0.0061	OK	1	OK	0.9243	WARNING	0.0326	65.24	Actinoalloteichus sp. AHMU CJ021	-
TIAC1507	OK	0.9984	OK	49.0x	OK	37	OK	36	OK	0.005	OK	0.005	OK	0	OK	0	OK	0.002	OK	0.0056	OK	1	OK	0.9442	OK	0	71.81	-	-
TIAC1520	OK	0.9984	OK	42.0x	OK	37	OK	36	OK	0.005	OK	0.005	OK	0	OK	0	OK	0.0016	OK	0.0043	OK	1	OK	0.9442	OK	0	71	-	-
TIAC1521	OK	0.9984	OK	44.0x	OK	37	OK	36	OK	0.005	OK	0.005	OK	0	OK	0	OK	0.0017	OK	0.0073	OK	1	OK	0.9442	OK	0	72.24	-	-
TIAC1522	OK	0.9984	OK	35.0x	OK	37	OK	36	OK	0.005	OK	0.005	OK	0	OK	0	OK	0.002	OK	0.0048	OK	1	OK	0.9442	OK	0	72.72	-	-
TIAC1523	OK	0.9984	OK	41.0x	OK	37	OK	36	OK	0.005	OK	0.005	OK	0	OK	0	OK	0.0019	OK	0.005	OK	1	OK	0.9442	OK	0	72.63	-	-
TIAC1526	OK	0.9988	OK	44.0x	OK	37	OK	36	OK	0.005	OK	0.005	OK	0	OK	0	OK	0.0018	OK	0.0055	OK	1	OK	0.9442	OK	0	70.91	-	-
TIAC1527	OK	0.9988	OK	42.0x	OK	37	OK	36	OK	0.005	OK	0.005	OK	0	OK	0	OK	0.0019	OK	0.0048	OK	1	OK	0.9442	OK	0	71.28	-	-
TIAC1528*	OK	0.9988	OK	32.0x	OK	36	OK	36	OK	0.015	OK	0.015	OK	0	OK	0	OK	0.0028	OK	0.0035	OK	1	OK	0.9641	WARNING	0.0457	58.9	Actinoalloteichus sp. AHMU CJ021	-
TIAC1544	OK	0.9988	OK	32.0x	OK	36	OK	36	OK	0.015	OK	0.015	OK	0.0001	OK	0	OK	0.0034	OK	0.0037	OK	0.9841	OK	0.9442	ERROR	0.0522	56.13	-	Actinoalloteichus sp. AHMU CJ021
TIAC1546	OK	0.998	OK	39.0x	OK	37	OK	36	OK	0.005	OK	0.005	OK	0	OK	0	OK	0.0024	OK	0.0063	OK	1	OK	0.9243	OK	0	70.82	-	-
TIAC1550	OK	0.998	OK	47.0x	OK	37	OK	36	OK	0.005	OK	0.005	OK	0	OK	0	OK	0.002	OK	0.005	OK	1	OK	0.9641	OK	0	70.54	-	-
TIAC1551	OK	0.998	OK	45.0x	OK	37	OK	36	OK	0.005	OK	0.005	OK	0	OK	0	OK	0.0019	OK	0.0064	OK	1	OK	0.9442	OK	0	70.82	-	-
TIAC1552	OK	0.998	OK	52.0x	OK	37	OK	36	OK	0.005	OK	0.005	OK	0	OK	0	OK	0.002	OK	0.0049	OK	1	OK	0.9442	OK	0	68.36	-	-
TIAC1553	OK	0.998	OK	40.0x	OK	37	OK	36	OK	0.005	OK	0.005	OK	0	OK	0	OK	0.0019	OK	0.0068	OK	1	OK	0.9442	OK	0	71.47	-	-
TIAC1558*	OK	0.998	OK	23.0x	OK	37	OK	36	OK	0.005	OK	0.015	OK	0	OK	0	OK	0.0029	OK	0.0051	OK	1	OK	0.9243	WARNING	0.0341	65.48	Actinoalloteichus sp. AHMU CJ021	-
TIAC1559*	OK	0.9984	OK	32.0x	OK	37	OK	36	OK	0.005	OK	0.015	OK	0	OK	0	OK	0.0027	OK	0.0043	OK	1	OK	0.9442	WARNING	0.0453	59.69	Actinoalloteichus sp. AHMU CJ021	-
TIAC1562	OK	0.9992	OK	48.0x	OK	37	OK	36	OK	0.005	OK	0.005	OK	0	OK	0	OK	0.0019	OK	0.0044	OK	1	OK	0.9641	OK	0	71.46	-	-
TIAC1567	OK	0.9988	OK	45.0x	OK	37	OK	36	OK	0.005	OK	0.005	OK	0	OK	0	OK	0.0025	OK	0.0048	OK	1	OK	0.9641	OK	0	70.98	-	-
TIAC1568	OK	0.9988	OK	42.0x	OK	37	OK	36	OK	0.005	OK	0.005	OK	0	OK	0	OK	0.0018	OK	0.0049	OK	1	OK	0.9641	OK	0	71.23	-	-
TIAC1617	OK	0.9984	OK	38.0x	OK	37	OK	36	OK	0.005	OK	0.005	OK	0.0001	OK	0	OK	0.0023	OK	0.0026	OK	1	OK	0.9841	OK	0	67.11	-	-
TIAC1631*	OK	0.9988	OK	25.0x	OK	36	OK	36	OK	0.015	OK	0.015	OK	0.0001	OK	0	OK	0.0053	OK	0.005	OK	1	OK	0.9243	ERROR	0.0938	46.53	Homo sapiens	Actinoalloteichus sp. AHMU CJ021
TIAC1641	OK	0.9984	OK	27.0x	OK	37	OK	36	OK	0.015	OK	0.015	OK	0.0002	OK	0	OK	0.0024	OK	0.0032	OK	1	OK	0.9841	OK	0	70.95	-	-
TIAC1642	OK	0.9984	OK	26.0x	OK	37	OK	36	OK	0.015	WARNING	0.025	OK	0.0001	OK	0	OK	0.0031	OK	0.0039	OK	1	OK	0.9841	OK	0	70.76	-	-
TIAC1653	OK	0.9984	OK	46.0x	OK	37	OK	36	OK	0.005	OK	0.005	OK	0	OK	0	OK	0.0019	OK	0.0051	OK	1	OK	0.9641	OK	0	71.07	-	-
TIAC1664	OK	0.998	OK	42.0x	OK	37	OK	36	OK	0.005	OK	0.005	OK	0	OK	0	OK	0.0019	OK	0.0051	OK	1	OK	0.9243	OK	0	70.83	-	-
TIAC1878*	OK	0.998	OK	31.0x	OK	37	OK	36	OK	0.005	OK	0.005	OK	0	OK	0	OK	0.0053	OK	0.0076	OK	1	OK	0.9243	ERROR	0.1292	33.33	Homo sapiens	Actinoalloteichus sp. AHMU CJ021
TIAC1879	OK	0.9976	OK	42.0x	OK	37	OK	36	OK	0.005	OK	0.005	OK	0	OK	0	OK	0.0019	OK	0.0046	OK	1	OK	0.9442	OK	0	55.22	-	-
TIAC1880	OK	0.998	OK	32.0x	OK	37	OK	36	OK	0.005	OK	0.005	OK	0	OK	0	OK	0.0039	OK	0.0044	OK	1	OK	0.9442	ERROR	0.0946	40.26	-	Actinoalloteichus sp. AHMU CJ021
TIAC1883*	OK	0.9964	OK	27.0x	OK	36	OK	36	OK	0.005	OK	0.005	OK	0	OK	0	OK	0.0046	OK	0.0052	OK	0.9841	OK	0.8645	ERROR	0.0984	32.43	Homo sapiens	Actinoalloteichus sp. AHMU CJ021
TIAC1884*	OK	0.9984	OK	27.0x	OK	37	OK	36	OK	0.005	OK	0.005	OK	0	OK	0	OK	0.0046	OK	0.0061	OK	1	OK	0.9243	ERROR	0.1055	35.15	Homo sapiens	Actinoalloteichus sp. AHMU CJ021
TIAC1885*	OK	0.9972	OK	29.0x	OK	37	OK	36	OK	0.005	OK	0.005	OK	0	OK	0	OK	0.0052	OK	0.0052	OK	1	OK	0.9243	ERROR	0.1336	33.05	Homo sapiens	Actinoalloteichus sp. AHMU CJ021
TIAC1886*	OK	0.9972	OK	24.0x	OK	37	OK	36	OK	0.005	OK	0.005	OK	0	OK	0	OK	0.0067	OK	0.0077	OK	1	OK	0.9243	ERROR	0.1752	28.22	Homo sapiens	Actinoalloteichus sp. AHMU CJ021
TIAC1887	OK	0.9976	OK	38.0x	OK	37	OK	36	OK	0.005	OK	0.005	OK	0	OK	0	OK	0.0041	OK	0.0049	OK	1	OK	0.9442	ERROR	0.101	37.52	-	Actinoalloteichus sp. AHMU CJ021
TIAC1888*	OK	0.9984	OK	32.0x	OK	37	OK	36	OK	0.005	OK	0.015	OK	0	OK	0	OK	0.0043	OK	0.0049	OK	1	OK	0.9442	ERROR	0.0945	49.33	Homo sapiens	Actinoalloteichus sp. AHMU CJ021
TIAC1893*	WARNING	0.9216	OK	37.0x	OK	36	OK	36	OK	0.005	OK	0.005	OK	0	OK	0	OK	0.0056	OK	0.0054	OK	1	OK	0.9044	ERROR	0.1044	31.58	Homo sapiens	Actinoalloteichus sp. AHMU CJ021
TIAC1903	OK	0.969	OK	52.0x	OK	36	OK	36	OK	0.005	OK	0.005	OK	0.0001	OK	0	OK	0.002	OK	0.0037	OK	1	OK	0.9641	OK	0	65.86	-	-
TIAC1930	OK	0.9809	OK	49.0x	OK	36	OK	36	OK	0.015	OK	0.015	OK	0.0001	OK	0	OK	0.002	OK	0.0038	OK	1	OK	0.9442	OK	0	49.91	-	-
TIAC1951	OK	0.9976	OK	48.0x	OK	36	OK	36	OK	0.005	OK	0.005	OK	0	OK	0	OK	0.0019	OK	0.0035	OK	1	OK	0.9841	OK	0	52.33	-	-
TIAC1958	OK	0.9893	OK	27.0x	OK	36	OK	35	OK	0.015	OK	0.015	OK	0	WARNING	0.0082	OK	0.0034	OK	0.0048	OK	0.9841	OK	0.8645	OK	0	50.39	-	-
TIAC2004	OK	0.998	OK	32.0x	OK	36	OK	35	OK	0.015	OK	0.015	OK	0	WARNING	0.0093	OK	0.0026	OK	0.0061	OK	1	OK	0.8446	OK	0	66.62	-	-
TIAC2007	OK	0.9881	OK	26.0x	OK	36	OK	35	OK	0.005	OK	0.005	OK	0	WARNING	0.0085	OK	0.0026	OK	0.0049	OK	1	OK	0.8446	OK	0	67.31	-	-
TIAC2195	OK	0.9857	OK	49.0x	OK	36	OK	36	WARNING	0.025	WARNING	0.025	OK	0.0001	OK	0	OK	0.004	OK	0.0054	OK	0.9243	OK	0.8446	OK	0	42.11	-	-
TIAC2197**	OK	0.9897	OK	24.0x	OK	36	OK	35	OK	0.015	OK	0.015	OK	0	WARNING	0.0087	OK	0.0027	OK	0.0054	OK	1	OK	0.8446	WARNING	0.017	51.73	Salmonella enterica	-
TIAC2242	OK	0.9904	OK	40.0x	OK	36	OK	35	OK	0.015	OK	0.015	OK	0	WARNING	0.0086	OK	0.0029	OK	0.0048	OK	0.9841	OK	0.8645	OK	0	47.7	-	-
TIAC2244	OK	0.9821	OK	46.0x	OK	36	OK	36	OK	0.005	OK	0.005	OK	0.0001	OK	0	OK	0.0025	OK	0.0046	OK	1	OK	0.9044	OK	0	52.91	-	-
TIAC2246	OK	0.9829	OK	59.0x	OK	36	OK	35	OK	0.005	OK	0.005	OK	0.0001	OK	0	OK	0.0023	OK	0.007	OK	1	OK	0.8845	OK	0	56.33	-	-
TIAC2257	OK	0.9928	OK	69.0x	OK	36	OK	35	OK	0.005	OK	0.005	OK	0.0002	OK	0	OK	0.0021	OK	0.007	OK	1	OK	0.8845	OK	0	51.77	-	-
TIAC2258	OK	0.9821	OK	80.0x	OK	36	OK	35	OK	0.005	OK	0.005	OK	0.0002	OK	0	OK	0.0019	OK	0.0072	OK	1	OK	0.8645	OK	0	55.9	-	-
TIAC2266	OK	0.9932	OK	27.0x	OK	36	OK	35	OK	0.005	OK	0.005	OK	0	WARNING	0.0084	OK	0.0021	OK	0.0056	OK	0.9841	OK	0.8247	OK	0	52.77	-	-
TIAC2271	OK	0.9972	OK	73.0x	OK	36	OK	36	OK	0.005	OK	0.005	OK	0.0002	OK	0	OK	0.0027	OK	0.0075	OK	1	OK	0.9044	OK	0	52.37	-	-
TIAC2274	OK	0.992	OK	50.0x	OK	36	OK	36	OK	0.005	OK	0.015	OK	0.0001	OK	0	OK	0.0022	OK	0.0077	OK	1	OK	0.8845	OK	0	47.29	-	-
TIAC2275	OK	0.9813	OK	42.0x	OK	37	OK	36	OK	0.015	OK	0.015	OK	0.0001	OK	0	OK	0.0022	OK	0.0031	OK	1	OK	0.9841	OK	0	54.88	-	-
TIAC2284	OK	0.9924	OK	34.0x	OK	37	OK	36	OK	0.015	OK	0.015	OK	0.0001	OK	0	OK	0.0033	OK	0.0034	OK	1	OK	0.9841	OK	0	55.5	-	-
TIAC2289	OK	0.9908	OK	33.0x	OK	37	OK	36	OK	0.015	OK	0.015	OK	0.0001	OK	0	OK	0.0027	OK	0.0033	OK	1	OK	0.9841	OK	0	57.28	-	-
TIAC2290	OK	0.9916	OK	36.0x	OK	37	OK	36	OK	0.015	OK	0.015	OK	0.0001	OK	0	OK	0.0022	OK	0.0025	OK	1	OK	1	OK	0	57.15	-	-
TIAC2293	OK	0.996	OK	29.0x	OK	36	OK	35	OK	0.005	OK	0.005	OK	0.0002	OK	0	OK	0.0031	OK	0.0082	OK	1	OK	0.8247	OK	0	55.05	-	-
TIAC2299	OK	0.9948	OK	30.0x	OK	37	OK	36	OK	0.015	WARNING	0.025	OK	0.0001	OK	0	OK	0.0023	OK	0.0022	OK	1	OK	0.9841	OK	0	56.01	-	-
TIAC2306	OK	0.9861	OK	76.0x	OK	36	OK	36	OK	0.005	OK	0.005	OK	0.0002	OK	0	OK	0.0023	OK	0.0047	OK	0.9641	OK	0.8446	OK	0	44.91	-	-
TIAC2369	OK	0.9893	OK	26.0x	OK	36	OK	35	OK	0.005	OK	0.005	OK	0.0001	OK	0	OK	0.002	OK	0.0056	OK	1	OK	0.8645	OK	0	51.12	-	-
TIAC2370**	OK	0.9912	OK	52.0x	OK	36	OK	36	OK	0.005	OK	0.005	OK	0.0001	OK	0	OK	0.0028	OK	0.0063	OK	1	OK	0.9243	WARNING	0.0121	47.43	Pseudomonas aeruginosa	-
TIAC2378	OK	0.9897	OK	47.0x	OK	37	OK	36	OK	0.015	OK	0.015	OK	0.0001	OK	0	OK	0.0024	OK	0.0027	OK	1	OK	0.9841	OK	0	71.34	-	-
TIAC2383	OK	0.9901	OK	45.0x	OK	36	OK	36	OK	0.015	OK	0.015	OK	0.0002	OK	0	OK	0.0092	OK	0.0093	OK	0.9841	OK	0.8645	ERROR	0.0585	54.83	-	Salmonella enterica
TIAC2386	OK	0.9984	OK	60.0x	OK	36	OK	36	OK	0.005	OK	0.005	OK	0	OK	0	OK	0.0023	OK	0.0042	OK	1	OK	0.9442	OK	0	48.19	-	-
TIAC2388**	OK	0.996	OK	50.0x	OK	36	OK	36	OK	0.005	OK	0.015	OK	0	OK	0	OK	0.002	OK	0.0036	OK	1	OK	0.9442	WARNING	0.0147	40.21	Salmonella enterica	-
TIAC2389	OK	0.9944	OK	66.0x	OK	36	OK	36	OK	0.005	OK	0.005	OK	0	OK	0	OK	0.002	OK	0.0041	OK	1	OK	0.9243	OK	0	64.08	-	-
TIAC2396	OK	0.998	OK	45.0x	OK	36	OK	36	OK	0.005	OK	0.005	OK	0	OK	0	OK	0.0018	OK	0.0046	OK	1	OK	0.9442	OK	0	49.56	-	-
TIAC2397	OK	0.9976	OK	60.0x	OK	36	OK	36	OK	0.005	OK	0.005	OK	0	OK	0	OK	0.0028	OK	0.005	OK	1	OK	0.9641	OK	0	53.58	-	-
TIAC2398	OK	0.9952	OK	33.0x	OK	36	OK	36	OK	0.005	OK	0.005	OK	0	OK	0	OK	0.0021	OK	0.0038	OK	1	OK	0.9841	OK	0	54.56	-	-
TIAC2399	OK	0.9972	OK	32.0x	OK	36	OK	35	OK	0.005	OK	0.005	OK	0.0001	OK	0	OK	0.0022	OK	0.0045	OK	1	OK	0.8446	OK	0	67.63	-	-
TIAC2400	OK	0.9972	OK	43.0x	OK	36	OK	36	OK	0.005	OK	0.005	OK	0	OK	0	OK	0.0022	OK	0.004	OK	1	OK	0.9841	OK	0	55.12	-	-
TIAC2401	OK	0.9948	OK	55.0x	OK	36	OK	36	OK	0.005	OK	0.005	OK	0	OK	0	OK	0.0025	OK	0.0047	OK	1	OK	0.9641	OK	0	67.97	-	-
TIAC2402	OK	0.969	OK	63.0x	OK	36	OK	36	OK	0.005	OK	0.005	OK	0	OK	0	OK	0.0026	OK	0.0036	OK	0.9841	OK	0.9243	OK	0	49.13	-	-
TIAC2403	OK	0.9968	OK	60.0x	OK	36	OK	36	OK	0.005	OK	0.005	OK	0	OK	0	OK	0.0022	OK	0.0036	OK	1	OK	0.9442	OK	0	48.93	-	-
TIAC2404	OK	0.9893	OK	51.0x	OK	36	OK	36	OK	0.005	OK	0.005	OK	0	OK	0	OK	0.0023	OK	0.0044	OK	1	OK	0.9243	OK	0	48.87	-	-
TIAC2405	OK	0.9976	OK	47.0x	OK	36	OK	36	OK	0.005	OK	0.005	OK	0	OK	0	OK	0.0026	OK	0.0043	OK	0.9841	OK	0.9243	OK	0	52.21	-	-
TIAC2406	OK	0.9889	OK	84.0x	OK	36	OK	36	OK	0.005	OK	0.005	OK	0.0001	OK	0	OK	0.002	OK	0.0058	OK	0.9243	OK	0.8247	OK	0	60.53	-	-
TIAC2407	OK	0.992	OK	50.0x	OK	36	OK	36	OK	0.005	OK	0.005	OK	0	OK	0	OK	0.0029	OK	0.0052	OK	1	OK	0.9442	OK	0	50.38	-	-
TIAC2408	OK	0.992	OK	62.0x	OK	36	OK	36	OK	0.005	OK	0.005	OK	0	OK	0	OK	0.0024	OK	0.0052	OK	1	OK	0.9243	OK	0	48.24	-	-
TIAC2409	OK	0.998	OK	59.0x	OK	36	OK	36	OK	0.005	OK	0.005	OK	0	OK	0	OK	0.0023	OK	0.0048	OK	1	OK	0.9044	OK	0	64.42	-	-
TIAC2410	OK	0.9769	OK	52.0x	OK	36	OK	36	OK	0.005	OK	0.005	OK	0	OK	0	OK	0.0024	OK	0.0044	OK	1	OK	0.9841	OK	0	49.6	-	-
TIAC2411	OK	0.9765	OK	32.0x	OK	36	OK	35	OK	0.005	OK	0.005	OK	0	OK	0	OK	0.0028	OK	0.0045	OK	1	OK	0.9641	OK	0	52.97	-	-
TIAC2423	OK	0.9773	OK	58.0x	OK	36	OK	36	OK	0.005	OK	0.005	OK	0.0001	OK	0	OK	0.0024	OK	0.0045	OK	0.9841	OK	0.9044	OK	0	50.54	-	-
TIAC2425	OK	0.9857	OK	25.0x	OK	36	OK	35	OK	0.005	OK	0.005	OK	0	OK	0	OK	0.005	OK	0.0066	OK	0.9841	OK	0.8845	OK	0	53.17	-	-
TIAC2427	OK	0.9936	OK	55.0x	OK	36	OK	36	OK	0.005	OK	0.005	OK	0	OK	0	OK	0.0023	OK	0.005	OK	0.9841	OK	0.9243	OK	0	47.26	-	-
TIAC2429**	OK	0.9901	OK	56.0x	OK	36	OK	36	OK	0.005	OK	0.015	OK	0.0001	OK	0	OK	0.0043	OK	0.0063	OK	0.9841	OK	0.8845	WARNING	0.036	50.76	Salmonella enterica	-
TIAC2431**	OK	0.9928	OK	48.0x	OK	36	OK	36	OK	0.005	OK	0.005	OK	0	OK	0	OK	0.0023	OK	0.0038	OK	1	OK	0.9841	WARNING	0.0117	46.35	Salmonella enterica	-
TIAC2433	OK	0.9924	OK	51.0x	OK	36	OK	36	OK	0.005	OK	0.005	OK	0	OK	0	OK	0.0022	OK	0.0047	OK	1	OK	0.9442	OK	0	49.49	-	-
TIAC2467	OK	0.9809	OK	28.0x	OK	36	OK	35	OK	0.015	OK	0.015	OK	0.0001	OK	0	OK	0.0035	OK	0.0073	OK	1	OK	0.8645	OK	0	54.55	-	-
TIAC2468	OK	0.9948	OK	68.0x	OK	36	OK	36	OK	0.005	OK	0.005	OK	0	OK	0	OK	0.0019	OK	0.0041	OK	1	OK	0.9641	OK	0	50.77	-	-
TIAC2471	OK	0.9829	OK	76.0x	OK	36	OK	36	OK	0.005	OK	0.005	OK	0	OK	0	OK	0.0018	OK	0.0048	OK	1	OK	0.9442	OK	0	50.85	-	-
TIAC2511	OK	0.9893	OK	55.0x	OK	36	OK	36	OK	0.005	OK	0.005	OK	0	OK	0	OK	0.0019	OK	0.004	OK	1	OK	0.9841	OK	0	45.31	-	-
TIAC2520	OK	0.9881	OK	51.0x	OK	36	OK	35	OK	0.005	OK	0.005	OK	0.0001	OK	0	OK	0.0016	OK	0.0045	OK	1	OK	0.9044	OK	0	49.22	-	-
TIAC2532	OK	0.9968	OK	49.0x	OK	36	OK	36	OK	0.005	OK	0.005	OK	0	OK	0	OK	0.0018	OK	0.0038	OK	1	OK	0.9841	OK	0	67.93	-	-
TIAC2543	OK	0.9825	OK	60.0x	OK	36	OK	36	OK	0.005	OK	0.005	OK	0	OK	0	OK	0.0019	OK	0.0037	OK	1	OK	0.9641	OK	0	38.9	-	-
TIAC2563	OK	0.9817	OK	65.0x	OK	36	OK	36	OK	0.005	OK	0.005	OK	0	OK	0	OK	0.0019	OK	0.0034	OK	1	OK	0.9641	OK	0	44.96	-	-
TIAC2608	OK	0.9912	OK	62.0x	OK	36	OK	36	OK	0.005	OK	0.005	OK	0	OK	0	OK	0.0015	OK	0.0033	OK	1	OK	0.9442	OK	0	50.96	-	-
TIAC2660	OK	0.992	OK	63.0x	OK	36	OK	36	OK	0.005	OK	0.005	OK	0	OK	0	OK	0.0026	OK	0.0049	OK	1	OK	0.9442	OK	0	48.81	-	-
TIAC2668**	OK	0.9924	OK	39.0x	OK	36	OK	36	OK	0.015	OK	0.015	OK	0.0001	OK	0	OK	0.0029	OK	0.0048	OK	1	OK	0.9044	WARNING	0.0145	48.16	Salmonella enterica	-
TIAC2671	OK	0.9817	OK	36.0x	OK	36	OK	35	OK	0.005	OK	0.005	OK	0.0002	OK	0	OK	0.0026	OK	0.0046	OK	1	OK	0.8845	OK	0	51.84	-	-
TIAC2680	OK	0.9833	OK	52.0x	OK	36	OK	36	OK	0.005	OK	0.005	OK	0	OK	0	OK	0.0017	OK	0.0032	OK	1	OK	0.9841	OK	0	51.17	-	-
TIAC2725	OK	0.9916	OK	65.0x	OK	36	OK	36	OK	0.005	OK	0.005	OK	0	OK	0	OK	0.0021	OK	0.0051	OK	1	OK	0.9442	OK	0	45.24	-	-
TIAC2732	OK	0.9924	OK	60.0x	OK	36	OK	36	OK	0.005	OK	0.005	OK	0	OK	0	OK	0.0023	OK	0.0041	OK	1	OK	0.9641	OK	0	48.28	-	-
TIAC2743	OK	0.9956	OK	55.0x	OK	36	OK	36	OK	0.005	OK	0.005	OK	0	OK	0	OK	0.0016	OK	0.0032	OK	1	OK	0.9841	OK	0	55.2	-	-
TIAC2745	OK	0.9897	OK	67.0x	OK	37	OK	36	OK	0.005	OK	0.005	OK	0.0003	OK	0	OK	0.002	OK	0.0031	OK	1	OK	0.9841	OK	0	54.9	-	-
TIAC2764	OK	0.9964	OK	67.0x	OK	37	OK	36	OK	0.005	OK	0.005	OK	0.0003	OK	0	OK	0.0027	OK	0.0028	OK	1	OK	0.9641	OK	0	44.63	-	-
TIAC2765	OK	0.9797	OK	55.0x	OK	37	OK	36	OK	0.005	OK	0.005	OK	0.0003	OK	0	OK	0.0024	OK	0.0029	OK	1	OK	0.9841	OK	0	50.55	-	-
TIAC2770	OK	0.996	OK	55.0x	OK	37	OK	36	OK	0.005	OK	0.005	OK	0.0003	OK	0	OK	0.0025	OK	0.0028	OK	1	OK	0.9841	OK	0	53.06	-	-
TIAC2771	OK	0.9956	OK	57.0x	OK	37	OK	36	OK	0.005	OK	0.005	OK	0.0003	OK	0	OK	0.0027	OK	0.0032	OK	1	OK	0.9841	OK	0	50.47	-	-
TIAC2772	OK	0.996	OK	40.0x	OK	37	OK	36	OK	0.005	OK	0.005	OK	0.0003	OK	0	OK	0.0025	OK	0.0031	OK	1	OK	0.9841	OK	0	50.24	-	-
TIAC2776	OK	0.9936	OK	50.0x	OK	37	OK	36	OK	0.005	OK	0.005	OK	0.0003	OK	0	OK	0.0026	OK	0.0041	OK	1	OK	0.9841	OK	0	54.77	-	-
TIAC2777	OK	0.9893	OK	54.0x	OK	37	OK	36	OK	0.005	OK	0.005	OK	0.0003	OK	0	OK	0.0026	OK	0.003	OK	1	OK	0.9841	OK	0	51.39	-	-
TIAC2782	OK	0.9916	OK	50.0x	OK	37	OK	36	OK	0.005	OK	0.005	OK	0.0003	OK	0	OK	0.0022	OK	0.003	OK	1	OK	0.9841	OK	0	64.89	-	-
TIAC2786	OK	0.9928	OK	63.0x	OK	37	OK	36	OK	0.005	OK	0.005	OK	0.0003	OK	0	OK	0.0023	OK	0.0033	OK	1	OK	0.9442	OK	0	39.1	-	-
TIAC2787	WARNING	0.9451	OK	45.0x	OK	37	OK	36	OK	0.005	OK	0.005	OK	0.0003	OK	0	OK	0.0023	OK	0.0028	OK	1	OK	1	OK	0	56.25	-	-
TIAC2824	OK	0.9893	OK	70.0x	OK	37	OK	36	OK	0.005	OK	0.005	OK	0.0003	OK	0	OK	0.0024	OK	0.0029	OK	1	OK	0.9841	OK	0	53.22	-	-
TIAC2840	OK	0.9881	OK	50.0x	OK	37	OK	36	OK	0.005	OK	0.005	OK	0.0003	OK	0	OK	0.0026	OK	0.003	OK	1	OK	1	OK	0	51.6	-	-
TIAC2841**	OK	0.9924	OK	29.0x	OK	37	OK	36	OK	0.005	OK	0.005	OK	0.0002	OK	0	OK	0.0029	OK	0.0044	OK	1	OK	0.9841	WARNING	0.0133	62.08	Salmonella enterica	-
TIAC2842	OK	0.9936	OK	38.0x	OK	37	OK	36	OK	0.005	OK	0.005	OK	0.0003	OK	0	OK	0.0019	OK	0.0024	OK	1	OK	0.9841	OK	0	56.2	-	-
TIAC2846	OK	0.9904	OK	40.0x	OK	37	OK	36	OK	0.005	OK	0.005	OK	0.0003	OK	0	OK	0.0023	OK	0.0032	OK	1	OK	0.9841	OK	0	47.04	-	-
TIAC2904	OK	0.9968	OK	39.0x	OK	36	OK	36	OK	0.005	OK	0.005	OK	0.0003	OK	0	OK	0.0021	OK	0.0022	OK	1	OK	1	OK	0	53.36	-	-
TIAC2905	OK	0.994	OK	55.0x	OK	37	OK	36	OK	0.005	OK	0.005	OK	0.0003	OK	0	OK	0.0023	OK	0.0025	OK	0.9841	OK	0.9044	OK	0	49.65	-	-
TIAC2906	OK	0.994	OK	42.0x	OK	37	OK	36	OK	0.005	OK	0.005	OK	0.0003	OK	0	OK	0.0025	OK	0.0034	OK	0.9841	OK	0.8845	OK	0	48.93	-	-
TIAC2907	OK	0.9936	OK	57.0x	OK	37	OK	36	OK	0.005	OK	0.005	OK	0.0003	OK	0	OK	0.0021	OK	0.0032	OK	0.8845	OK	0.8048	OK	0	46.54	-	-
TIAC2908	OK	0.9944	OK	33.0x	OK	37	OK	36	OK	0.005	OK	0.005	OK	0.0002	OK	0	OK	0.0028	OK	0.003	OK	1	OK	1	OK	0	60.17	-	-
TIAC2909	OK	0.998	OK	44.0x	OK	37	OK	36	OK	0.005	OK	0.005	OK	0.0003	OK	0	OK	0.0022	OK	0.0032	OK	1	OK	0.9841	OK	0	56.44	-	-
TIAC2910	OK	0.992	OK	32.0x	OK	36	OK	36	OK	0.005	OK	0.005	OK	0.0002	OK	0	OK	0.0026	OK	0.004	OK	1	OK	0.9841	OK	0	58.17	-	-
TIAC2911**	OK	0.9865	OK	42.0x	OK	37	OK	36	OK	0.005	OK	0.005	OK	0.0003	OK	0	OK	0.0026	OK	0.0037	OK	1	OK	0.9841	WARNING	0.014	56.05	Salmonella enterica	-
TIAC2912	OK	0.9897	OK	46.0x	OK	37	OK	36	OK	0.005	OK	0.005	OK	0	OK	0	OK	0.002	OK	0.0035	OK	1	OK	0.9841	OK	0	67.16	-	-
TIAC2913	OK	0.9952	OK	33.0x	OK	37	OK	36	OK	0.005	OK	0.005	OK	0	OK	0	OK	0.0017	OK	0.0033	OK	1	OK	0.9841	OK	0	57.92	-	-
TIAC2914	OK	0.9932	OK	36.0x	OK	36	OK	36	OK	0.005	OK	0.005	OK	0	OK	0	OK	0.0025	OK	0.0033	OK	1	OK	0.9841	OK	0	56.76	-	-
TIAC2915	OK	0.9686	OK	39.0x	OK	37	OK	36	OK	0.005	OK	0.005	OK	0	OK	0	OK	0.0021	OK	0.0037	OK	1	OK	0.9841	OK	0	43.9	-	-
TIAC2916	OK	0.992	OK	45.0x	OK	36	OK	36	OK	0.005	OK	0.005	OK	0.0001	OK	0	OK	0.0027	OK	0.0068	OK	0.9442	OK	0.8845	OK	0	53.57	-	-
TIAC2917	OK	0.9928	OK	45.0x	OK	37	OK	36	OK	0.005	OK	0.005	OK	0.0001	OK	0	OK	0.0022	OK	0.0041	OK	1	OK	0.9442	OK	0	53.72	-	-
TIAC2918	OK	0.9912	OK	34.0x	OK	37	OK	36	OK	0.005	OK	0.005	OK	0	OK	0	OK	0.0024	OK	0.0033	OK	1	OK	0.9841	OK	0	53.47	-	-
TIAC2919	OK	0.994	OK	51.0x	OK	37	OK	36	OK	0.005	OK	0.005	OK	0	OK	0	OK	0.0021	OK	0.0032	OK	1	OK	0.9641	OK	0	64.86	-	-
TIAC2920	OK	0.996	OK	33.0x	OK	37	OK	36	OK	0.015	OK	0.015	OK	0	OK	0	OK	0.0031	OK	0.0042	OK	1	OK	0.9841	OK	0	60.2	-	-
TIAC2921	OK	0.9932	OK	39.0x	OK	36	OK	36	OK	0.005	OK	0.005	OK	0.0002	OK	0	OK	0.0025	OK	0.0035	OK	1	OK	1	OK	0	58.5	-	-
TIAC2929	OK	0.9901	OK	26.0x	OK	37	OK	36	OK	0.005	OK	0.005	OK	0.0002	OK	0	OK	0.0025	OK	0.0035	OK	1	OK	0.9841	OK	0	59.01	-	-
TIAC2930	OK	0.9948	OK	22.0x	OK	37	OK	36	OK	0.005	OK	0.005	OK	0.0003	OK	0	OK	0.0025	OK	0.003	OK	1	OK	0.9841	OK	0	59.24	-	-
TIAC2931	OK	0.994	OK	35.0x	OK	37	OK	36	OK	0.005	OK	0.005	OK	0.0002	OK	0	OK	0.0028	OK	0.0031	OK	1	OK	0.9841	OK	0	71.78	-	-
TIAC2932	OK	0.9904	OK	36.0x	OK	37	OK	36	OK	0.005	OK	0.005	OK	0.0003	OK	0	OK	0.0033	OK	0.0036	OK	1	OK	1	OK	0	58.72	-	-
TIAC2933	OK	0.9893	OK	36.0x	OK	37	OK	35	OK	0.005	OK	0.005	OK	0.0002	OK	0	OK	0.0029	OK	0.0042	OK	1	OK	0.9841	OK	0	69.84	-	-
TIAC2934	OK	0.9897	OK	38.0x	OK	37	OK	36	OK	0.005	OK	0.005	OK	0.0003	OK	0	OK	0.0016	OK	0.0024	OK	1	OK	0.9841	OK	0	57.82	-	-
TIAC2935	OK	0.996	OK	32.0x	OK	37	OK	35	OK	0.005	OK	0.005	OK	0.0003	OK	0	OK	0.0032	OK	0.0057	OK	1	OK	0.9641	OK	0	56.83	-	-
TIAC2987	OK	0.9849	OK	27.0x	OK	36	OK	36	OK	0.005	OK	0.005	OK	0.0002	OK	0	OK	0.0025	OK	0.0022	OK	1	OK	0.9841	OK	0	57.49	-	-
TIAC2989	OK	0.9964	OK	36.0x	OK	37	OK	36	OK	0.005	OK	0.005	OK	0.0003	OK	0	OK	0.0022	OK	0.0029	OK	1	OK	0.9841	OK	0	57.25	-	-
TIAC2990	OK	0.996	OK	39.0x	OK	37	OK	36	OK	0.005	OK	0.005	OK	0.0003	OK	0	OK	0.0026	OK	0.0033	OK	1	OK	0.9841	OK	0	56.59	-	-
TIAC3009	OK	0.9956	OK	45.0x	OK	37	OK	36	OK	0.015	OK	0.015	OK	0	OK	0	OK	0.0025	OK	0.004	OK	1	OK	0.9841	OK	0	54.09	-	-
TIAC3011	OK	0.9936	OK	29.0x	OK	36	OK	36	OK	0.005	OK	0.005	OK	0	OK	0	OK	0.0023	OK	0.0038	OK	1	OK	0.9841	OK	0	58.79	-	-
TIAC3028**	OK	0.9932	OK	42.0x	OK	37	OK	36	OK	0.005	OK	0.005	OK	0	OK	0	OK	0.003	OK	0.0043	OK	1	OK	0.9841	WARNING	0.0147	55.39	Salmonella enterica	-
TIAC3039	OK	0.9889	OK	44.0x	OK	36	OK	35	OK	0.005	OK	0.005	OK	0.0002	OK	0	OK	0.0023	OK	0.0056	OK	1	OK	0.8845	OK	0	53.33	-	-
TIAC3042**	OK	0.9912	OK	22.0x	OK	36	OK	35	OK	0.005	OK	0.005	OK	0	OK	0	OK	0.0037	OK	0.0064	OK	1	OK	0.9442	WARNING	0.0472	53.4	Salmonella enterica	-
TIAC3071**	OK	0.9865	OK	32.0x	OK	36	OK	36	OK	0.005	OK	0.005	OK	0	OK	0	OK	0.0024	OK	0.0044	OK	1	OK	0.9841	WARNING	0.011	51.52	Pseudomonas aeruginosa	-
TIAC3078	OK	0.9944	OK	24.0x	OK	37	OK	35	OK	0.005	OK	0.005	OK	0	OK	0	OK	0.0024	OK	0.0053	OK	1	OK	0.9641	OK	0	73.07	-	-
TIAC3082	OK	0.9881	OK	28.0x	OK	36	OK	35	OK	0.005	OK	0.005	OK	0	OK	0	OK	0.0022	OK	0.0044	OK	1	OK	0.9641	OK	0	72.91	-	-
TIAC3085	OK	0.9944	OK	26.0x	OK	36	OK	35	OK	0.005	OK	0.005	OK	0	OK	0	OK	0.0026	OK	0.0061	OK	1	OK	0.9641	OK	0	72.98	-	-
TIAC3088	OK	0.9849	OK	25.0x	OK	36	OK	35	OK	0.005	OK	0.005	OK	0	OK	0	OK	0.0021	OK	0.005	OK	1	OK	0.9641	OK	0	71.03	-	-
TIAC3122	OK	0.9519	OK	41.0x	OK	36	OK	36	OK	0.005	OK	0.005	OK	0	OK	0	OK	0.0022	OK	0.004	OK	1	OK	0.9841	OK	0	80.34	-	-
TIAC3123**	OK	0.9928	OK	73.0x	OK	36	OK	36	OK	0.005	OK	0.005	OK	0.0001	OK	0	OK	0.0022	OK	0.0049	OK	0.9841	OK	0.8845	WARNING	0.0204	48.19	Salmonella enterica	-
TIAC3148	OK	0.9908	OK	22.0x	OK	36	OK	35	OK	0.005	OK	0.005	OK	0	OK	0	OK	0.0031	OK	0.0049	OK	1	OK	0.9641	OK	0	60.11	-	-
TIAC3191	OK	0.9948	OK	31.0x	OK	36	OK	36	OK	0.005	OK	0.005	OK	0	OK	0	OK	0.0023	OK	0.0035	OK	1	OK	0.9841	OK	0	54.76	-	-
TIAC3203	OK	0.9952	OK	42.0x	OK	37	OK	36	OK	0.005	OK	0.005	OK	0	OK	0	OK	0.0028	OK	0.0042	OK	1	OK	0.9841	OK	0	54.3	-	-
TIAC3205	OK	0.9901	OK	37.0x	OK	37	OK	36	OK	0.005	OK	0.005	OK	0	OK	0	OK	0.0019	OK	0.0035	OK	1	OK	0.9841	OK	0	46.86	-	-
TIAC3206	OK	0.9924	OK	41.0x	OK	37	OK	36	OK	0.005	OK	0.005	OK	0	OK	0	OK	0.002	OK	0.0042	OK	1	OK	0.9841	OK	0	49.24	-	-
TIAC3211	OK	0.9885	OK	74.0x	OK	36	OK	36	OK	0.005	OK	0.005	OK	0.0002	OK	0	OK	0.0023	OK	0.0049	OK	0.9442	OK	0.8446	OK	0	46.92	-	-
TIAC3232	OK	0.9952	OK	38.0x	OK	36	OK	36	OK	0.005	OK	0.005	OK	0	OK	0	OK	0.0019	OK	0.0039	OK	1	OK	0.9841	OK	0	52.1	-	-
TIAC3248	OK	0.9948	OK	35.0x	OK	36	OK	35	OK	0.015	OK	0.015	OK	0.0001	OK	0	OK	0.0026	OK	0.0051	OK	1	OK	0.9044	OK	0	55.79	-	-
TIAC3288	OK	0.9674	OK	71.0x	OK	36	OK	36	OK	0.015	OK	0.015	OK	0.0002	OK	0	OK	0.0025	OK	0.0042	OK	1	OK	0.9044	OK	0	48.12	-	-
TIAC3312	OK	0.992	OK	45.0x	OK	36	OK	35	OK	0.015	OK	0.015	OK	0.0002	OK	0	OK	0.0043	OK	0.0043	OK	1	OK	0.9243	OK	0	59.07	-	-
TIAC3330	OK	0.9686	OK	34.0x	OK	36	OK	36	OK	0.005	OK	0.005	OK	0	OK	0	OK	0.0031	OK	0.0035	OK	1	OK	0.9841	OK	0	52.01	-	-
TIAC3331	OK	0.9901	OK	31.0x	OK	36	OK	36	OK	0.005	OK	0.005	OK	0	OK	0	OK	0.0028	OK	0.0046	OK	1	OK	0.9841	OK	0	69.21	-	-
TIAC3334	OK	0.9869	OK	39.0x	OK	36	OK	36	OK	0.005	OK	0.005	OK	0	OK	0	OK	0.0026	OK	0.0046	OK	1	OK	0.9841	OK	0	55.87	-	-
TIAC3335	OK	0.9952	OK	40.0x	OK	36	OK	36	OK	0.005	OK	0.005	OK	0	OK	0	OK	0.0022	OK	0.0039	OK	1	OK	0.9841	OK	0	51.69	-	-
TIAC3338	OK	0.9829	OK	48.0x	OK	37	OK	36	OK	0.015	OK	0.015	OK	0	OK	0	OK	0.0018	OK	0.0042	OK	1	OK	0.9841	OK	0	42.46	-	-
TIAC3342	OK	0.9952	OK	41.0x	OK	36	OK	36	OK	0.005	OK	0.005	OK	0	OK	0	OK	0.0023	OK	0.0033	OK	1	OK	0.9841	OK	0	53.39	-	-
TIAC3346	OK	0.9861	OK	289.0x	OK	37	OK	36	OK	0.005	OK	0.005	OK	0	OK	0	OK	0.0021	OK	0.0032	OK	1	OK	0.9841	OK	0	52.67	-	-
TIAC3373	OK	0.9936	OK	33.0x	OK	36	OK	35	OK	0.005	OK	0.005	OK	0.0001	OK	0	OK	0.0026	OK	0.0082	OK	1	OK	0.8446	OK	0	51.03	-	-
TIAC3375	OK	0.9853	OK	39.0x	OK	36	OK	35	OK	0.005	OK	0.005	OK	0.0001	OK	0	OK	0.0022	OK	0.0097	OK	1	OK	0.8446	OK	0	54.18	-	-
TIAC3378	OK	0.998	OK	48.0x	OK	36	OK	35	OK	0.015	OK	0.015	OK	0.0001	OK	0	OK	0.0024	OK	0.0075	OK	1	OK	0.8845	OK	0	52.58	-	-
TIAC3406	OK	0.9785	OK	53.0x	OK	37	OK	36	OK	0.005	OK	0.005	OK	0.0001	OK	0	OK	0.0034	OK	0.0037	OK	1	OK	0.9641	OK	0	46.9	-	-
TIAC3407**	OK	0.9877	OK	53.0x	OK	37	OK	36	OK	0.005	OK	0.005	OK	0.0001	OK	0	OK	0.0052	OK	0.0049	OK	1	OK	1	WARNING	0.0143	44.4	Salmonella enterica	-
TIAC3409	OK	0.9769	OK	34.0x	OK	36	OK	36	OK	0.005	OK	0.005	OK	0.0001	OK	0	OK	0.0028	OK	0.003	OK	1	OK	0.9841	OK	0	58.32	-	-
TIAC3412	OK	0.9873	OK	29.0x	OK	37	OK	36	OK	0.005	OK	0.005	OK	0.0001	OK	0	OK	0.0023	OK	0.0034	OK	1	OK	0.9841	OK	0	58.33	-	-
TIAC3413	OK	0.9912	OK	43.0x	OK	37	OK	36	OK	0.005	OK	0.005	OK	0.0001	OK	0	OK	0.0031	OK	0.0036	OK	1	OK	0.9841	OK	0	58.3	-	-
TIAC3419	OK	0.9801	OK	30.0x	OK	37	OK	35	OK	0.005	OK	0.005	OK	0.0001	OK	0	OK	0.0033	OK	0.0038	OK	1	OK	0.9243	OK	0	54.67	-	-
TIAC3420	OK	0.998	OK	25.0x	OK	36	OK	36	OK	0.005	OK	0.005	OK	0.0002	OK	0	OK	0.003	OK	0.0036	OK	1	OK	0.9442	OK	0	71.87	-	-
TIAC3421	OK	0.9765	OK	42.0x	OK	37	OK	36	OK	0.005	OK	0.005	OK	0.0001	OK	0	OK	0.0018	OK	0.0037	OK	1	OK	0.9841	OK	0	56.22	-	-
TIAC3430	OK	0.9908	OK	42.0x	OK	37	OK	36	OK	0.005	OK	0.005	OK	0.0001	OK	0	OK	0.0019	OK	0.0035	OK	1	OK	0.9841	OK	0	73.48	-	-
TIAC3439	OK	0.9793	OK	36.0x	OK	37	OK	36	OK	0.005	OK	0.005	OK	0.0001	OK	0	OK	0.0026	OK	0.0033	OK	1	OK	0.9841	OK	0	55.85	-	-
TIAC3440	OK	0.9944	OK	34.0x	OK	37	OK	36	OK	0.005	OK	0.005	OK	0.0001	OK	0	OK	0.0021	OK	0.0041	OK	1	OK	1	OK	0	54.69	-	-
TIAC3467	OK	0.9916	OK	24.0x	OK	37	OK	35	OK	0.005	OK	0.005	OK	0.0001	OK	0	OK	0.0021	OK	0.0044	OK	1	OK	0.9641	OK	0	73.7	-	-
TIAC3468	OK	0.9873	OK	28.0x	OK	37	OK	36	OK	0.015	OK	0.015	OK	0.0001	OK	0	OK	0.0038	OK	0.0067	OK	1	OK	0.9841	OK	0	79.05	-	-
TIAC3474	OK	0.9837	OK	38.0x	OK	37	OK	36	OK	0.005	OK	0.005	OK	0.0001	OK	0	OK	0.0026	OK	0.0038	OK	1	OK	0.9841	OK	0	51.99	-	-
TIAC3475**	OK	0.9781	OK	30.0x	OK	36	OK	36	OK	0.005	OK	0.005	OK	0.0001	OK	0	OK	0.0028	OK	0.004	OK	1	OK	0.9841	WARNING	0.011	57.29	Pseudomonas aeruginosa	-
TIAC3476	OK	0.9769	OK	39.0x	OK	37	OK	36	OK	0.005	OK	0.005	OK	0.0001	OK	0	OK	0.0023	OK	0.0027	OK	1	OK	0.9841	OK	0	60.36	-	-
TIAC3481**	OK	0.9924	OK	28.0x	OK	36	OK	35	OK	0.015	OK	0.015	OK	0.0001	OK	0	OK	0.0039	OK	0.0059	OK	1	OK	0.9044	WARNING	0.0251	47.41	Salmonella enterica	-
TIAC3486	OK	0.9781	OK	32.0x	OK	36	OK	36	OK	0.005	OK	0.005	OK	0.0001	OK	0	OK	0.0022	OK	0.0041	OK	1	OK	0.9841	OK	0	56.74	-	-
TIAC3491	OK	0.9928	OK	39.0x	OK	37	OK	36	OK	0.005	OK	0.005	OK	0.0001	OK	0	OK	0.0021	OK	0.0031	OK	1	OK	1	OK	0	57.17	-	-
TIAC3499	OK	0.9928	OK	41.0x	OK	37	OK	36	OK	0.005	OK	0.005	OK	0.0001	OK	0	OK	0.0022	OK	0.0042	OK	1	OK	0.9841	OK	0	58.6	-	-
TIAC3500	OK	0.9928	OK	39.0x	OK	37	OK	36	OK	0.005	OK	0.005	OK	0.0001	OK	0	OK	0.0023	OK	0.0036	OK	1	OK	1	OK	0	57.79	-	-
TIAC3505	OK	0.9797	OK	44.0x	OK	37	OK	36	OK	0.005	OK	0.005	OK	0.0001	OK	0	OK	0.0021	OK	0.0039	OK	1	OK	0.9841	OK	0	57.05	-	-
TIAC3506	OK	0.9865	OK	46.0x	OK	37	OK	36	OK	0.005	OK	0.005	OK	0.0001	OK	0	OK	0.0023	OK	0.0024	OK	1	OK	1	OK	0	56.45	-	-
TIAC3547	OK	0.9869	OK	44.0x	OK	37	OK	36	OK	0.005	OK	0.005	OK	0.0001	OK	0	OK	0.0026	OK	0.0026	OK	1	OK	1	OK	0	46.09	-	-
TIAC3569	OK	0.9968	OK	47.0x	OK	36	OK	35	OK	0.005	OK	0.005	OK	0.0001	OK	0	OK	0.0023	OK	0.0077	OK	1	OK	0.8645	OK	0	69.17	-	-
TIAC3570	OK	0.9968	OK	57.0x	OK	36	OK	35	OK	0.005	OK	0.005	OK	0.0001	OK	0	OK	0.0025	OK	0.0051	OK	1	OK	0.9044	OK	0	69.41	-	-
TIAC3577	OK	0.9972	OK	47.0x	OK	36	OK	35	OK	0.005	OK	0.015	OK	0.0001	OK	0	OK	0.0027	OK	0.0082	OK	1	OK	0.8446	OK	0	68.75	-	-
TIAC3578	OK	0.9984	OK	58.0x	OK	36	OK	36	OK	0.015	WARNING	0.025	OK	0.0001	OK	0	OK	0.0038	OK	0.0062	OK	0.9841	OK	0.8845	OK	0	61.4	-	-
TIAC3579	OK	0.998	OK	67.0x	OK	36	OK	36	OK	0.005	OK	0.005	OK	0.0001	OK	0	OK	0.0023	OK	0.0043	OK	0.9841	OK	0.8845	OK	0	64.7	-	-
TIAC3580	OK	0.9984	OK	65.0x	OK	36	OK	36	OK	0.015	OK	0.015	OK	0.0001	OK	0	OK	0.0026	OK	0.0055	OK	1	OK	0.9044	OK	0	67.69	-	-
TIAC3581	OK	0.998	OK	46.0x	OK	36	OK	35	OK	0.005	OK	0.015	OK	0.0001	OK	0	OK	0.0023	OK	0.0064	OK	1	OK	0.8645	OK	0	68.09	-	-
TIAC3583	OK	0.9968	OK	46.0x	OK	36	OK	35	OK	0.015	OK	0.015	OK	0.0001	OK	0	OK	0.0026	OK	0.0066	OK	1	OK	0.8845	OK	0	68.57	-	-
TIAC3596	OK	0.9837	OK	52.0x	OK	37	OK	36	OK	0.005	OK	0.005	OK	0.0001	OK	0	OK	0.0026	OK	0.0028	OK	1	OK	1	OK	0	55.62	-	-
TIAC3619**	OK	0.9928	OK	44.0x	OK	37	OK	36	OK	0.005	OK	0.005	OK	0.0001	OK	0	OK	0.0022	OK	0.0028	OK	1	OK	1	WARNING	0.0163	45.55	Salmonella enterica	-
TIAC3620	OK	0.9984	OK	54.0x	OK	37	OK	36	OK	0.005	OK	0.005	OK	0.0001	OK	0	OK	0.0029	OK	0.0031	OK	1	OK	1	OK	0	72.71	-	-
TIAC3647	OK	0.9932	OK	42.0x	OK	37	OK	36	OK	0.005	OK	0.005	OK	0.0001	OK	0	OK	0.0022	OK	0.0035	OK	1	OK	1	OK	0	61.62	-	-
TIAC3649	OK	0.9889	OK	47.0x	OK	37	OK	36	OK	0.005	OK	0.005	OK	0.0001	OK	0	OK	0.0023	OK	0.0035	OK	1	OK	1	OK	0	66.32	-	-
TIAC3657	OK	0.9861	OK	54.0x	OK	37	OK	36	OK	0.005	OK	0.005	OK	0.0001	OK	0	OK	0.0016	OK	0.0036	OK	1	OK	1	OK	0	49.66	-	-
TIAC3672	OK	0.9984	OK	52.0x	OK	37	OK	36	OK	0.005	OK	0.005	OK	0.0001	OK	0	OK	0.0027	OK	0.0025	OK	1	OK	1	OK	0	55.43	-	-
TIAC3692	OK	0.9968	OK	45.0x	OK	37	OK	36	OK	0.005	OK	0.005	OK	0.0001	OK	0	OK	0.0018	OK	0.0023	OK	1	OK	1	OK	0	58.81	-	-
TIAC3703	OK	0.9916	OK	33.0x	OK	36	OK	36	OK	0.005	OK	0.005	OK	0	OK	0	OK	0.0025	OK	0.0069	OK	1	OK	0.9044	OK	0	58.88	-	-
TIAC3708	OK	0.9789	OK	26.0x	OK	36	OK	35	OK	0.005	OK	0.005	OK	0	OK	0	OK	0.0023	OK	0.0093	OK	1	OK	0.8446	OK	0	54.51	-	-
TIAC3737	OK	0.9885	OK	22.0x	OK	36	OK	35	OK	0.005	OK	0.005	OK	0	OK	0	OK	0.0024	OK	0.0097	OK	1	OK	0.8247	OK	0	72.92	-	-
TIAC3752	OK	0.9813	OK	44.0x	OK	37	OK	36	OK	0.005	OK	0.005	OK	0	OK	0	OK	0.0024	OK	0.0079	OK	1	OK	0.9044	OK	0	54.08	-	-
TIAC3754	OK	0.9845	OK	49.0x	OK	37	OK	36	OK	0.005	OK	0.005	OK	0	OK	0	OK	0.0019	OK	0.0063	OK	1	OK	0.9243	OK	0	54.59	-	-
TIAC3755	OK	0.9968	OK	22.0x	OK	36	OK	35	OK	0.005	OK	0.005	OK	0	OK	0	OK	0.0023	OK	0.0093	OK	1	OK	0.8446	OK	0	53.92	-	-
TIAC3772	OK	0.998	OK	31.0x	OK	36	OK	35	OK	0.005	OK	0.005	OK	0	OK	0	OK	0.0025	OK	0.007	OK	1	OK	0.8645	OK	0	72.61	-	-
TIAC3773	OK	0.9765	OK	50.0x	OK	37	OK	36	OK	0.005	OK	0.005	OK	0	OK	0	OK	0.0044	OK	0.0095	OK	1	OK	0.9044	OK	0	57.1	-	-
TIAC3775	OK	0.9972	OK	27.0x	OK	36	OK	35	OK	0.005	OK	0.005	OK	0	OK	0	OK	0.0019	OK	0.0094	OK	1	OK	0.8645	OK	0	54.37	-	-
TIAC3820	OK	0.996	OK	42.0x	OK	37	OK	36	OK	0.005	OK	0.005	OK	0	OK	0	OK	0.0021	OK	0.007	OK	1	OK	0.9044	OK	0	56.16	-	-
TIAC3830	OK	0.9948	OK	54.0x	OK	37	OK	36	OK	0.005	OK	0.005	OK	0	OK	0	OK	0.0021	OK	0.0078	OK	1	OK	0.9044	OK	0	68.54	-	-
TIAC3832	OK	0.994	OK	42.0x	OK	36	OK	36	OK	0.005	OK	0.005	OK	0	OK	0	OK	0.0019	OK	0.0073	OK	1	OK	0.9243	OK	0	53.09	-	-
TIAC3833	OK	0.9912	OK	48.0x	OK	36	OK	35	OK	0.005	OK	0.005	OK	0.0001	OK	0	OK	0.0023	OK	0.0073	OK	1	OK	0.8645	OK	0	45.13	-	-
TIAC3834	OK	0.9849	OK	43.0x	OK	37	OK	36	OK	0.005	OK	0.005	OK	0	OK	0	OK	0.0025	OK	0.0087	OK	1	OK	0.9044	OK	0	57.89	-	-
TIAC3837	OK	0.9928	OK	24.0x	OK	36	OK	35	OK	0.005	OK	0.005	OK	0	OK	0	OK	0.0026	OK	0.0096	OK	1	OK	0.8645	OK	0	59.21	-	-
TIAC3842**	OK	0.9924	OK	42.0x	OK	37	OK	36	OK	0.005	OK	0.005	OK	0	OK	0	OK	0.0021	OK	0.0079	OK	1	OK	0.9044	WARNING	0.0138	45.37	Salmonella enterica	-
TIAC3844	OK	0.992	OK	42.0x	OK	36	OK	36	OK	0.005	OK	0.005	OK	0	OK	0	OK	0.004	OK	0.0073	OK	1	OK	0.9243	OK	0	58.04	-	-
TIAC3845	OK	0.9904	OK	56.0x	OK	37	OK	36	OK	0.005	OK	0.005	OK	0	OK	0	OK	0.0022	OK	0.0061	OK	1	OK	0.9243	OK	0	65.68	-	-
TIAC3847**	OK	0.9865	OK	30.0x	OK	36	OK	35	OK	0.005	OK	0.005	OK	0	OK	0	OK	0.0029	OK	0.0073	OK	1	OK	0.8845	WARNING	0.024	47.61	Salmonella enterica	-
TIAC3848**	OK	0.9869	OK	44.0x	OK	37	OK	36	OK	0.005	OK	0.005	OK	0	OK	0	OK	0.0029	OK	0.0054	OK	1	OK	0.8845	WARNING	0.0323	44.37	Salmonella enterica	-
TIAC3866**	OK	0.9948	OK	39.0x	OK	37	OK	36	OK	0.005	OK	0.015	OK	0	OK	0	OK	0.0033	OK	0.0069	OK	1	OK	0.9044	WARNING	0.0372	50.75	Klebsiella pneumoniae	-
TIAC3899**	OK	0.9885	OK	51.0x	OK	37	OK	36	OK	0.005	OK	0.005	OK	0	OK	0	OK	0.0023	OK	0.0069	OK	1	OK	0.9044	WARNING	0.0198	43.65	Salmonella enterica	-
TIAC3961	OK	0.9769	OK	48.0x	OK	37	OK	36	OK	0.005	OK	0.005	OK	0	OK	0	OK	0.0028	OK	0.0076	OK	1	OK	0.9243	OK	0	48	-	-
TIAC3963	OK	0.9885	OK	37.0x	OK	36	OK	36	OK	0.005	OK	0.005	OK	0	OK	0	OK	0.0028	OK	0.0081	OK	0.9841	OK	0.9044	OK	0	67.73	-	-
TIAC3964	OK	0.9984	OK	51.0x	OK	37	OK	36	OK	0.005	OK	0.005	OK	0	OK	0	OK	0.0022	OK	0.0074	OK	1	OK	0.9044	OK	0	67.53	-	-
TIAC3965**	OK	0.9873	OK	50.0x	OK	37	OK	36	OK	0.005	OK	0.005	OK	0	OK	0	OK	0.002	OK	0.007	OK	0.9841	OK	0.8845	WARNING	0.0105	45.61	Pseudomonas aeruginosa	-
TIAC3966**	OK	0.9889	OK	35.0x	OK	37	OK	36	OK	0.005	OK	0.005	OK	0	OK	0	OK	0.0023	OK	0.0054	OK	1	OK	0.9243	WARNING	0.0155	44.4	Salmonella enterica	-
TIAC3967	OK	0.9972	OK	49.0x	OK	37	OK	36	OK	0.005	OK	0.005	OK	0	OK	0	OK	0.0018	OK	0.0071	OK	1	OK	0.9044	OK	0	66.39	-	-
TIAC4003**	OK	0.9881	OK	52.0x	OK	37	OK	36	OK	0.015	OK	0.015	OK	0	OK	0	OK	0.0023	OK	0.0058	OK	1	OK	0.9044	WARNING	0.0125	41.72	Salmonella enterica	-
TIAC4004	OK	0.9956	OK	54.0x	OK	37	OK	36	OK	0.005	OK	0.005	OK	0	OK	0	OK	0.0019	OK	0.0084	OK	1	OK	0.8845	OK	0	49.98	-	-
TIAC4005	OK	0.9972	OK	46.0x	OK	37	OK	36	OK	0.015	OK	0.015	OK	0	OK	0	OK	0.0025	OK	0.0065	OK	1	OK	0.9044	OK	0	50.08	-	-
TIAC4053	OK	0.9841	OK	47.0x	OK	37	OK	36	OK	0.005	OK	0.005	OK	0	OK	0	OK	0.0022	OK	0.0097	OK	1	OK	0.8645	OK	0	52.13	-	-
TIAC4073	OK	0.9853	OK	35.0x	OK	36	OK	35	OK	0.005	OK	0.005	OK	0	OK	0	OK	0.0014	OK	0.008	OK	1	OK	0.8845	OK	0	70.33	-	-
TIAC4084	OK	0.9817	OK	37.0x	OK	36	OK	36	OK	0.005	OK	0.005	OK	0	OK	0	OK	0.0021	OK	0.0065	OK	1	OK	0.9044	OK	0	55.08	-	-
TIAC4085	OK	0.9853	OK	44.0x	OK	37	OK	36	OK	0.005	OK	0.005	OK	0	OK	0	OK	0.0021	OK	0.0071	OK	1	OK	0.9044	OK	0	67.28	-	-
TIAC4086	OK	0.971	OK	41.0x	OK	37	OK	36	WARNING	0.025	WARNING	0.025	OK	0.0001	OK	0	OK	0.0025	OK	0.0029	OK	1	OK	1	OK	0	55.75	-	-
TIAC4087	OK	0.9733	OK	42.0x	OK	37	OK	36	WARNING	0.025	WARNING	0.025	OK	0.0001	OK	0	OK	0.002	OK	0.003	OK	1	OK	1	OK	0	53.35	-	-
TIAC4088	OK	0.9765	OK	38.0x	OK	37	OK	36	WARNING	0.035	WARNING	0.035	OK	0.0001	OK	0	OK	0.0041	OK	0.0032	OK	1	OK	1	OK	0	55.79	-	-
TIAC4139	OK	0.9928	OK	53.0x	OK	37	OK	36	WARNING	0.025	WARNING	0.025	OK	0.0001	OK	0	OK	0.0019	OK	0.0025	OK	1	OK	1	OK	0	50.84	-	-
TIAC4157**	OK	0.9889	OK	58.0x	OK	37	OK	36	WARNING	0.035	WARNING	0.035	OK	0.0001	OK	0	OK	0.0025	OK	0.003	OK	0.9442	OK	0.8845	WARNING	0.0126	45.45	Salmonella enterica	-
TIAC4170	OK	0.9908	OK	42.0x	OK	37	OK	36	WARNING	0.025	WARNING	0.025	OK	0.0001	OK	0	OK	0.0021	OK	0.0024	OK	1	OK	0.9841	OK	0	38.89	-	-
TIAC4194	OK	0.9984	OK	49.0x	OK	36	OK	36	OK	0.015	OK	0.015	OK	0.0001	OK	0	OK	0.0021	OK	0.0056	OK	1	OK	0.9044	OK	0	69.69	-	-
TIAC4228	OK	0.998	OK	33.0x	OK	37	OK	36	WARNING	0.025	WARNING	0.025	OK	0.0001	OK	0	OK	0.0021	OK	0.0024	OK	1	OK	0.9841	OK	0	72.3	-	-
TIAC4229	OK	0.9873	OK	69.0x	OK	36	OK	36	OK	0.005	OK	0.005	OK	0	OK	0	OK	0.0032	OK	0.0027	OK	1	OK	0.9841	OK	0	51.44	-	-
TIAC4231	OK	0.9912	OK	32.0x	OK	37	OK	36	OK	0.015	OK	0.015	OK	0.0001	OK	0	OK	0.0021	OK	0.0043	OK	1	OK	0.9841	OK	0	64	-	-
TIAC4274	OK	0.963	OK	73.0x	OK	36	OK	36	OK	0.005	OK	0.005	OK	0	OK	0	OK	0.0027	OK	0.0037	OK	1	OK	0.9841	OK	0	52.12	-	-
TIAC4275	OK	0.9833	OK	46.0x	OK	37	OK	36	OK	0.005	OK	0.005	OK	0	OK	0	OK	0.0026	OK	0.0037	OK	1	OK	0.9841	OK	0	53.59	-	-
TIAC4298	OK	0.9785	OK	48.0x	OK	37	OK	36	OK	0.005	OK	0.005	OK	0	OK	0	OK	0.0023	OK	0.0033	OK	1	OK	0.9841	OK	0	48.58	-	-
TIAC4311	OK	0.992	OK	29.0x	OK	36	OK	35	OK	0.005	OK	0.015	OK	0	OK	0	OK	0.0027	OK	0.0107	OK	1	OK	0.8048	OK	0	59.57	-	-
TIAC4317**	OK	0.9885	OK	35.0x	OK	36	OK	35	OK	0.015	OK	0.015	OK	0	OK	0	OK	0.0021	OK	0.0083	OK	1	OK	0.8247	WARNING	0.0129	42.67	Salmonella enterica	-
TIAC4322**	OK	0.9853	OK	27.0x	OK	36	OK	35	OK	0.005	OK	0.015	OK	0	OK	0	OK	0.0023	OK	0.0087	OK	1	OK	0.8048	WARNING	0.018	53.87	Salmonella enterica	-
TIAC4323	OK	0.9833	OK	42.0x	OK	37	OK	36	OK	0.005	OK	0.005	OK	0	OK	0	OK	0.0026	OK	0.0038	OK	1	OK	0.9841	OK	0	81.3	-	-
TIAC4326	OK	0.9912	OK	55.0x	OK	36	OK	35	OK	0.015	OK	0.015	OK	0.0001	OK	0	OK	0.0021	OK	0.0083	OK	1	OK	0.8845	OK	0	56.51	-	-
TIAC4328	OK	0.9912	OK	39.0x	OK	36	OK	36	OK	0.005	OK	0.005	OK	0.0001	OK	0	OK	0.0027	OK	0.0047	OK	1	OK	0.9442	OK	0	54.44	-	-
TIAC4329	OK	0.9869	OK	46.0x	OK	37	OK	36	OK	0.005	OK	0.005	OK	0	OK	0	OK	0.0026	OK	0.003	OK	1	OK	0.9841	OK	0	51.11	-	-
TIAC4332	OK	0.9972	OK	44.0x	OK	37	OK	36	OK	0.005	OK	0.005	OK	0	OK	0	OK	0.002	OK	0.0023	OK	1	OK	0.9841	OK	0	51.66	-	-
TIAC4338**	OK	0.9901	OK	43.0x	OK	37	OK	36	OK	0.015	OK	0.015	OK	0	OK	0	OK	0.0029	OK	0.0042	OK	1	OK	0.9841	WARNING	0.024	39.22	Salmonella enterica	-
TIAC4339	OK	0.9968	OK	48.0x	OK	37	OK	36	OK	0.005	OK	0.015	OK	0	OK	0	OK	0.0021	OK	0.0023	OK	1	OK	0.9841	OK	0	52.66	-	-
TIAC4354	OK	0.9845	OK	48.0x	OK	37	OK	36	WARNING	0.025	WARNING	0.025	OK	0.0001	OK	0	OK	0.0019	OK	0.002	OK	1	OK	1	OK	0	53.94	-	-
TIAC4369	OK	0.9924	OK	40.0x	OK	37	OK	36	OK	0.005	OK	0.005	OK	0	OK	0	OK	0.0044	OK	0.0044	OK	1	OK	0.9841	OK	0	65.18	-	-
TIAC4387	OK	0.9753	OK	59.0x	OK	37	OK	36	OK	0.005	OK	0.005	OK	0	OK	0	OK	0.0025	OK	0.0027	OK	1	OK	0.9841	OK	0	50.61	-	-
TIAC4422**	OK	0.9984	OK	111.0x	OK	38	OK	37	OK	0.015	OK	0.015	OK	0	OK	0	OK	0.0155	OK	0.0266	OK	1	OK	0.9044	WARNING	0.0121	53.29	Salmonella enterica	-
TIAC4424	OK	0.9956	OK	48.0x	OK	37	OK	36	OK	0.005	OK	0.005	OK	0	OK	0	OK	0.0019	OK	0.0021	OK	1	OK	0.9841	OK	0	57.19	-	-
TIAC4425	OK	0.9968	OK	46.0x	OK	37	OK	36	OK	0.005	OK	0.005	OK	0	OK	0	OK	0.0022	OK	0.0029	OK	1	OK	0.9841	OK	0	43.5	-	-
TIAC4426	OK	0.9897	OK	53.0x	OK	37	OK	36	OK	0.015	OK	0.015	OK	0	OK	0	OK	0.0024	OK	0.003	OK	1	OK	0.9841	OK	0	68.25	-	-
TIAC4444	OK	0.996	OK	51.0x	OK	37	OK	36	OK	0.005	OK	0.005	OK	0	OK	0	OK	0.0022	OK	0.0027	OK	1	OK	0.9841	OK	0	67.61	-	-
TIAC4447	OK	0.9845	OK	22.0x	OK	36	OK	34	OK	0.015	OK	0.015	OK	0	OK	0	OK	0.0041	OK	0.0072	OK	1	OK	0.7849	OK	0	50.37	-	-
TIAC4448**	OK	0.998	OK	37.0x	OK	37	OK	36	OK	0.015	OK	0.015	OK	0	OK	0	OK	0.0025	OK	0.003	OK	1	OK	0.9841	WARNING	0.024	50.34	Salmonella enterica	-
TIAC4475	OK	0.992	OK	40.0x	OK	36	OK	36	OK	0.005	OK	0.015	OK	0	OK	0	OK	0.0025	OK	0.004	OK	1	OK	0.9243	OK	0	67.78	-	-
TIAC4492	OK	0.9956	OK	61.0x	OK	37	OK	36	OK	0.005	OK	0.005	OK	0	OK	0	OK	0.0017	OK	0.0037	OK	1	OK	0.9641	OK	0	43.64	-	-
TIAC4493	OK	0.9948	OK	50.0x	OK	37	OK	36	OK	0.005	OK	0.005	OK	0	OK	0	OK	0.0023	OK	0.0032	OK	1	OK	0.9841	OK	0	54.79	-	-
TIAC4534	OK	0.9948	OK	43.0x	OK	37	OK	36	OK	0.005	OK	0.005	OK	0	OK	0	OK	0.0021	OK	0.0028	OK	1	OK	0.9841	OK	0	41.35	-	-
TIAC4535	OK	0.9881	OK	52.0x	OK	37	OK	36	OK	0.005	OK	0.005	OK	0	OK	0	OK	0.0023	OK	0.0035	OK	1	OK	0.9841	OK	0	42.37	-	-
TIAC4562	OK	0.9948	OK	49.0x	OK	37	OK	36	OK	0.015	OK	0.015	OK	0	OK	0	OK	0.0025	OK	0.0037	OK	1	OK	0.9841	OK	0	67.21	-	-
TIAC4564	OK	0.9904	OK	32.0x	OK	37	OK	36	OK	0.015	OK	0.015	OK	0	OK	0	OK	0.0072	OK	0.0076	OK	1	OK	0.9841	OK	0	62.2	-	-
TIAC4573	OK	0.9908	OK	39.0x	OK	37	OK	36	OK	0.005	OK	0.005	OK	0	OK	0	OK	0.0027	OK	0.0036	OK	1	OK	0.9841	OK	0	49.38	-	-
TIAC4616	OK	0.9869	OK	44.0x	OK	37	OK	36	OK	0.005	OK	0.005	OK	0	OK	0	OK	0.0027	OK	0.0043	OK	1	OK	0.9841	OK	0	52	-	-
TIAC4617	OK	0.9936	OK	37.0x	OK	37	OK	36	OK	0.005	OK	0.005	OK	0	OK	0	OK	0.0026	OK	0.0036	OK	1	OK	0.9841	OK	0	55.57	-	-
TIAC4634	OK	0.9936	OK	49.0x	OK	37	OK	36	OK	0.005	OK	0.005	OK	0	OK	0	OK	0.0032	OK	0.0023	OK	1	OK	0.9841	OK	0	48.77	-	-
TIAC4645	OK	0.9841	OK	35.0x	OK	37	OK	36	OK	0.015	OK	0.015	OK	0	OK	0	OK	0.0033	OK	0.0037	OK	1	OK	0.9841	OK	0	47.01	-	-
TIAC4647	OK	0.9869	OK	49.0x	OK	37	OK	36	OK	0.005	OK	0.005	OK	0	OK	0	OK	0.0016	OK	0.003	OK	1	OK	0.9841	OK	0	51.96	-	-
TIAC4663	OK	0.9849	OK	39.0x	OK	37	OK	36	OK	0.015	OK	0.015	OK	0	OK	0	OK	0.0029	OK	0.0028	OK	1	OK	1	OK	0	48.49	-	-
TIAC4703	OK	0.9813	OK	43.0x	OK	37	OK	36	OK	0.005	OK	0.005	OK	0	OK	0	OK	0.0026	OK	0.0022	OK	1	OK	1	OK	0	56.04	-	-
TIAC4706	OK	0.971	OK	41.0x	OK	37	OK	36	OK	0.005	OK	0.005	OK	0	OK	0	OK	0.0019	OK	0.0031	OK	1	OK	1	OK	0	53.38	-	-
TIAC4748**	OK	0.9912	OK	47.0x	OK	37	OK	36	OK	0.015	OK	0.015	OK	0	OK	0	OK	0.0029	OK	0.0038	OK	1	OK	1	WARNING	0.0175	67.61	Klebsiella pneumoniae	-
TIAC4749**	OK	0.9893	OK	39.0x	OK	37	OK	36	OK	0.005	OK	0.005	OK	0	OK	0	OK	0.0027	OK	0.003	OK	1	OK	1	WARNING	0.0403	57.03	Salmonella enterica	-
TIAC4750**	OK	0.9901	OK	37.0x	OK	37	OK	36	OK	0.005	OK	0.005	OK	0	OK	0	OK	0.0025	OK	0.003	OK	1	OK	1	WARNING	0.0372	56.42	Salmonella enterica	-
TIAC4752**	OK	0.994	OK	47.0x	OK	37	OK	36	OK	0.015	OK	0.015	OK	0	OK	0	OK	0.0039	OK	0.0037	OK	1	OK	1	WARNING	0.0393	40.18	Salmonella enterica	-
TIAC4757	OK	0.9753	OK	39.0x	OK	37	OK	36	OK	0.015	OK	0.015	OK	0	OK	0	OK	0.0019	OK	0.0033	OK	1	OK	1	OK	0	51.18	-	-
TIAC4760**	OK	0.9901	OK	33.0x	OK	37	OK	36	OK	0.005	OK	0.005	OK	0	OK	0	OK	0.0039	OK	0.0048	OK	1	OK	1	WARNING	0.0234	53.29	Klebsiella pneumoniae	-
TIAC4770	OK	0.9944	OK	40.0x	OK	37	OK	36	OK	0.005	OK	0.005	OK	0	OK	0	OK	0.0033	OK	0.0034	OK	1	OK	1	OK	0	61.17	-	-
TIAC4773	OK	0.998	OK	35.0x	OK	37	OK	36	OK	0.005	OK	0.005	OK	0	OK	0	OK	0.0022	OK	0.0045	OK	1	OK	1	OK	0	55.22	-	-
TIAC4774	OK	0.9773	OK	38.0x	OK	37	OK	36	OK	0.005	OK	0.005	OK	0	OK	0	OK	0.0018	OK	0.0019	OK	1	OK	1	OK	0	54.57	-	-
TIAC4775	OK	0.998	OK	47.0x	OK	37	OK	36	OK	0.005	OK	0.005	OK	0	OK	0	OK	0.0016	OK	0.0023	OK	1	OK	1	OK	0	56.52	-	-
TIAC4785	OK	0.9956	OK	44.0x	OK	37	OK	36	OK	0.005	OK	0.015	OK	0	OK	0	OK	0.0037	OK	0.0035	OK	1	OK	1	OK	0	56.08	-	-
TIAC4803**	OK	0.9865	OK	45.0x	OK	37	OK	36	OK	0.005	OK	0.005	OK	0	OK	0	OK	0.0027	OK	0.0035	OK	1	OK	1	WARNING	0.0291	44.32	Salmonella enterica	-
TIAC4804	OK	0.9912	OK	61.0x	OK	37	OK	36	OK	0.005	OK	0.005	OK	0	OK	0	OK	0.0025	OK	0.0024	OK	1	OK	1	OK	0	50.19	-	-
TIAC4815	OK	0.9944	OK	42.0x	OK	37	OK	36	OK	0.005	OK	0.005	OK	0	OK	0	OK	0.0021	OK	0.0026	OK	1	OK	1	OK	0	50.48	-	-
TIAC4816	OK	0.9972	OK	56.0x	OK	37	OK	36	OK	0.005	OK	0.005	OK	0	OK	0	OK	0.0022	OK	0.0027	OK	1	OK	1	OK	0	67.89	-	-
TIAC4838	OK	0.9976	OK	38.0x	OK	37	OK	36	OK	0.015	OK	0.015	OK	0	OK	0	OK	0.0024	OK	0.0024	OK	1	OK	1	OK	0	53.98	-	-
TIAC4840	OK	0.9881	OK	33.0x	OK	37	OK	36	OK	0.005	OK	0.005	OK	0	OK	0	OK	0.0031	OK	0.0035	OK	1	OK	1	OK	0	55.76	-	-
TIAC4841	OK	0.9865	OK	30.0x	OK	36	OK	36	OK	0.015	OK	0.015	OK	0	OK	0	OK	0.0037	OK	0.0051	OK	1	OK	1	OK	0	59.79	-	-
TIAC4845**	OK	0.9952	OK	46.0x	OK	37	OK	36	OK	0.005	OK	0.005	OK	0	OK	0	OK	0.0031	OK	0.004	OK	1	OK	1	WARNING	0.011	52.34	Pseudomonas aeruginosa	-
TIAC4885	OK	0.9928	OK	45.0x	OK	37	OK	36	OK	0.005	OK	0.005	OK	0	OK	0	OK	0.0021	OK	0.0024	OK	1	OK	1	OK	0	58.82	-	-
TIAC4894	OK	0.9976	OK	50.0x	OK	37	OK	36	OK	0.005	OK	0.005	OK	0	OK	0	OK	0.0022	OK	0.0027	OK	1	OK	1	OK	0	69.82	-	-
TIAC4946	OK	0.9853	OK	39.0x	OK	36	OK	36	OK	0.005	OK	0.005	OK	0	OK	0	OK	0.0032	OK	0.0041	OK	1	OK	0.9442	OK	0	54.25	-	-
TIAC4985	OK	0.9924	OK	37.0x	OK	36	OK	36	OK	0.015	OK	0.015	OK	0	OK	0	OK	0.0024	OK	0.0046	OK	1	OK	0.9442	OK	0	50.55	-	-
TIAC5027	OK	0.9837	OK	38.0x	OK	36	OK	36	OK	0.015	OK	0.015	OK	0	OK	0	OK	0.0027	OK	0.0035	OK	1	OK	0.9243	OK	0	44.7	-	-
TIAC5041	OK	0.9944	OK	43.0x	OK	36	OK	36	OK	0.005	OK	0.005	OK	0	OK	0	OK	0.0029	OK	0.0049	OK	1	OK	0.9243	OK	0	52.86	-	-
TIAC5044	OK	0.9893	OK	45.0x	OK	36	OK	36	OK	0.005	OK	0.005	OK	0	OK	0	OK	0.0039	OK	0.0035	OK	1	OK	0.9442	OK	0	70.46	-	-
TIAC5059	OK	0.9801	OK	55.0x	OK	36	OK	36	OK	0.005	OK	0.005	OK	0	OK	0	OK	0.0033	OK	0.0048	OK	1	OK	0.9442	OK	0	53.82	-	-
TIAC5084**	OK	0.9904	OK	37.0x	OK	36	OK	36	OK	0.015	OK	0.015	OK	0	OK	0	OK	0.0044	OK	0.0061	OK	1	OK	0.9442	WARNING	0.0308	55.6	Salmonella enterica	-
TIAC5085	OK	0.9893	OK	39.0x	OK	36	OK	36	OK	0.005	OK	0.015	OK	0	OK	0	OK	0.0046	OK	0.0051	OK	1	OK	0.9442	OK	0	49.87	-	-
TIAC5098	OK	0.996	OK	42.0x	OK	36	OK	36	OK	0.005	OK	0.005	OK	0	OK	0	OK	0.0022	OK	0.004	OK	1	OK	0.9442	OK	0	56.95	-	-
TIAC5099**	OK	0.9861	OK	38.0x	OK	37	OK	35	OK	0.015	OK	0.015	OK	0.0001	OK	0	OK	0.0027	OK	0.0063	OK	1	OK	0.8446	WARNING	0.0191	40.22	Salmonella enterica	-
TIAC5135	OK	0.9893	OK	42.0x	OK	36	OK	35	OK	0.005	OK	0.005	OK	0	OK	0	OK	0.0027	OK	0.005	OK	1	OK	0.9044	OK	0	70.93	-	-
TIAC5138	OK	0.9749	OK	26.0x	OK	36	OK	35	OK	0.005	OK	0.005	OK	0	OK	0	OK	0.0029	OK	0.0054	OK	1	OK	0.8845	OK	0	54.92	-	-
TIAC5169	OK	0.9908	OK	32.0x	OK	37	OK	36	OK	0.005	OK	0.005	OK	0.0001	OK	0.0001	OK	0.0034	OK	0.0039	OK	1	OK	1	OK	0	61.54	-	-
TIAC5222	OK	0.9901	OK	57.0x	OK	37	OK	36	OK	0.005	OK	0.005	OK	0.0001	OK	0	OK	0.0024	OK	0.0026	OK	1	OK	1	OK	0	47.2	-	-
TIAC5223	OK	0.9936	OK	52.0x	OK	37	OK	36	OK	0.005	OK	0.005	OK	0.0001	OK	0	OK	0.0024	OK	0.0026	OK	1	OK	1	OK	0	47.44	-	-
TIAC5225	OK	0.9944	OK	36.0x	OK	37	OK	36	OK	0.005	OK	0.005	OK	0.0001	OK	0	OK	0.0029	OK	0.0034	OK	1	OK	1	OK	0	62.88	-	-
TIAC5226**	OK	0.9952	OK	22.0x	OK	36	OK	36	OK	0.005	OK	0.005	OK	0.0001	OK	0	OK	0.0026	OK	0.0041	OK	1	OK	1	WARNING	0.0113	60.53	Salmonella enterica	-
TIAC5227	OK	0.9885	OK	57.0x	OK	37	OK	36	OK	0.005	OK	0.005	OK	0.0001	OK	0	OK	0.0024	OK	0.0029	OK	1	OK	1	OK	0	60.01	-	-
TIAC5228	OK	0.9885	OK	41.0x	OK	37	OK	36	OK	0.005	OK	0.005	OK	0.0001	OK	0	OK	0.0036	OK	0.0036	OK	1	OK	1	OK	0	58.67	-	-
TIAC5232**	OK	0.9952	OK	37.0x	OK	36	OK	36	OK	0.005	OK	0.005	OK	0.0001	OK	0	OK	0.0022	OK	0.0062	OK	1	OK	0.9243	WARNING	0.0122	53.98	Salmonella enterica	-
TIAC5237	OK	0.9706	OK	59.0x	OK	36	OK	36	OK	0.005	OK	0.005	OK	0.0001	OK	0	OK	0.0022	OK	0.0044	OK	1	OK	0.9243	OK	0	50.21	-	-
TIAC5242**	OK	0.9865	OK	57.0x	OK	36	OK	36	OK	0.005	OK	0.005	OK	0.0001	OK	0	OK	0.002	OK	0.0048	OK	1	OK	0.9442	WARNING	0.0191	39.49	Salmonella enterica	-
TIAC5244	OK	0.9861	OK	68.0x	OK	36	OK	36	OK	0.005	OK	0.005	OK	0.0001	OK	0	OK	0.002	OK	0.0041	OK	1	OK	0.9243	OK	0	49.42	-	-
TIAC5245**	OK	0.9916	OK	36.0x	OK	36	OK	35	OK	0.005	OK	0.015	OK	0.0002	OK	0	OK	0.0025	OK	0.0057	OK	1	OK	0.8645	WARNING	0.0199	43.9	Salmonella enterica	-
TIAC5296	OK	0.9841	OK	53.0x	OK	36	OK	35	OK	0.005	OK	0.005	OK	0.0002	OK	0	OK	0.0019	OK	0.006	OK	1	OK	0.8845	OK	0	55.32	-	-
TIAC5299	OK	0.9702	OK	38.0x	OK	36	OK	35	OK	0.005	OK	0.005	OK	0.0001	OK	0	OK	0.0022	OK	0.0068	OK	1	OK	0.8446	OK	0	52.74	-	-
TIAC5300	OK	0.9801	OK	36.0x	OK	36	OK	35	OK	0.005	OK	0.005	OK	0.0001	OK	0	OK	0.0021	OK	0.0075	OK	1	OK	0.8446	OK	0	56.8	-	-
TIAC5301	OK	0.9829	OK	40.0x	OK	36	OK	35	OK	0.005	OK	0.015	OK	0.0002	OK	0	OK	0.0022	OK	0.0064	OK	1	OK	0.8845	OK	0	67.71	-	-
TIAC5307	OK	0.9928	OK	40.0x	OK	36	OK	35	OK	0.005	OK	0.005	OK	0.0002	OK	0	OK	0.0019	OK	0.0084	OK	1	OK	0.8446	OK	0	57.94	-	-
TIAC5315	OK	0.9916	OK	63.0x	OK	36	OK	36	OK	0.005	OK	0.005	OK	0.0001	OK	0	OK	0.0024	OK	0.006	OK	1	OK	0.8845	OK	0	50.2	-	-
TIAC5320	OK	0.9849	OK	40.0x	OK	36	OK	35	OK	0.005	OK	0.005	OK	0.0002	OK	0	OK	0.0023	OK	0.0091	OK	1	OK	0.8645	OK	0	51.3	-	-
TIAC5321	OK	0.9801	OK	53.0x	OK	36	OK	35	OK	0.015	OK	0.015	OK	0.0001	OK	0	OK	0.0024	OK	0.006	OK	1	OK	0.8645	OK	0	43.55	-	-
TIAC5322	OK	0.9908	OK	35.0x	OK	36	OK	35	OK	0.005	OK	0.005	OK	0.0001	OK	0	OK	0.0021	OK	0.0091	OK	1	OK	0.8446	OK	0	71.93	-	-
TIAC5335	OK	0.9869	OK	28.0x	OK	36	OK	35	OK	0.005	OK	0.005	OK	0.0001	OK	0	OK	0.0028	OK	0.01	OK	0.9442	OK	0.745	OK	0	51.54	-	-
TIAC5336	OK	0.996	OK	47.0x	OK	36	OK	35	OK	0.005	OK	0.005	OK	0.0002	OK	0	OK	0.0018	OK	0.0068	OK	1	OK	0.8845	OK	0	73.19	-	-
TIAC5337	OK	0.996	OK	43.0x	OK	36	OK	35	OK	0.005	OK	0.005	OK	0.0001	OK	0	OK	0.002	OK	0.0065	OK	1	OK	0.8845	OK	0	73.28	-	-
TIAC5338	OK	0.996	OK	52.0x	OK	36	OK	35	OK	0.005	OK	0.005	OK	0.0002	OK	0	OK	0.0019	OK	0.0077	OK	1	OK	0.8845	OK	0	72.66	-	-
TIAC5339	OK	0.9861	OK	44.0x	OK	36	OK	35	OK	0.005	OK	0.005	OK	0.0002	OK	0	OK	0.0018	OK	0.0072	OK	1	OK	0.8645	OK	0	52.92	-	-
TIAC5340	OK	0.9952	OK	48.0x	OK	36	OK	35	OK	0.005	OK	0.005	OK	0.0002	OK	0	OK	0.0022	OK	0.0079	OK	1	OK	0.8645	OK	0	72.6	-	-
TIAC5356	OK	0.9944	OK	51.0x	OK	36	OK	36	OK	0.005	OK	0.005	OK	0.0001	OK	0	OK	0.0019	OK	0.0061	OK	1	OK	0.9044	OK	0	71.11	-	-
TIAC5370	OK	0.9849	OK	43.0x	OK	36	OK	35	OK	0.005	OK	0.005	OK	0.0001	OK	0	OK	0.0023	OK	0.0074	OK	1	OK	0.8645	OK	0	55.69	-	-
TIAC5371	OK	0.9817	OK	47.0x	OK	36	OK	35	OK	0.005	OK	0.005	OK	0.0002	OK	0	OK	0.0017	OK	0.006	OK	1	OK	0.8645	OK	0	55.83	-	-
TIAC5398	OK	0.9805	OK	55.0x	OK	36	OK	36	OK	0.005	OK	0.005	OK	0.0002	OK	0	OK	0.0021	OK	0.0073	OK	1	OK	0.9044	OK	0	54.29	-	-
TIAC5400	OK	0.9928	OK	49.0x	OK	36	OK	35	OK	0.005	OK	0.005	OK	0.0001	OK	0	OK	0.0021	OK	0.0064	OK	1	OK	0.8845	OK	0	72.28	-	-
TIAC5514	OK	0.9956	OK	54.0x	OK	36	OK	35	OK	0.005	OK	0.005	OK	0.0001	OK	0	OK	0.0019	OK	0.0072	OK	1	OK	0.8645	OK	0	47.72	-	-
TIAC5533	OK	0.9952	OK	47.0x	OK	36	OK	35	OK	0.005	OK	0.005	OK	0.0002	OK	0	OK	0.0018	OK	0.0072	OK	1	OK	0.8645	OK	0	55.17	-	-
TIAC5547	OK	0.9964	OK	64.0x	OK	36	OK	35	OK	0.005	OK	0.005	OK	0.0002	OK	0	OK	0.0021	OK	0.0092	OK	1	OK	0.8645	OK	0	53.83	-	-
TIAC5548	OK	0.9908	OK	43.0x	OK	36	OK	35	OK	0.005	OK	0.005	OK	0.0002	OK	0	OK	0.0024	OK	0.0071	OK	1	OK	0.8845	OK	0	59.12	-	-
TIAC5594	OK	0.994	OK	54.0x	OK	36	OK	36	OK	0.005	OK	0.005	OK	0.0001	OK	0	OK	0.0025	OK	0.007	OK	1	OK	0.8845	OK	0	56.45	-	-
TIAC5645	OK	0.9972	OK	52.0x	OK	36	OK	36	OK	0.005	OK	0.005	OK	0.0001	OK	0	OK	0.0019	OK	0.0073	OK	1	OK	0.8845	OK	0	53.69	-	-
TIAC5777	OK	0.9912	OK	49.0x	OK	36	OK	36	OK	0.005	OK	0.005	OK	0.0001	OK	0	OK	0.0019	OK	0.0061	OK	1	OK	0.8845	OK	0	72.01	-	-
TIAC5786	OK	0.9912	OK	47.0x	OK	36	OK	35	OK	0.005	OK	0.005	OK	0.0002	OK	0	OK	0.0022	OK	0.0067	OK	1	OK	0.8645	OK	0	51.5	-	-
TIAC5847	OK	0.9904	OK	65.0x	OK	36	OK	35	OK	0.005	OK	0.005	OK	0.0001	OK	0	OK	0.0026	OK	0.0091	OK	1	OK	0.8645	OK	0	71.69	-	-
TIAC5859	OK	0.9817	OK	55.0x	OK	36	OK	35	OK	0.005	OK	0.005	OK	0.0002	OK	0	OK	0.0024	OK	0.0074	OK	1	OK	0.8845	OK	0	53.57	-	-
TIAC5860	OK	0.9936	OK	54.0x	OK	36	OK	35	OK	0.005	OK	0.005	OK	0.0002	OK	0	OK	0.0024	OK	0.0057	OK	1	OK	0.8845	OK	0	70.82	-	-
TIAC5872	OK	0.9813	OK	49.0x	OK	36	OK	35	OK	0.005	OK	0.005	OK	0.0002	OK	0	OK	0.002	OK	0.0049	OK	1	OK	0.8845	OK	0	67.93	-	-
TIAC5873	OK	0.9805	OK	46.0x	OK	36	OK	35	OK	0.005	OK	0.005	OK	0.0002	OK	0	OK	0.0026	OK	0.0053	OK	1	OK	0.9044	OK	0	55.53	-	-
TIAC5874	OK	0.9956	OK	54.0x	OK	36	OK	35	OK	0.005	OK	0.005	OK	0.0002	OK	0	OK	0.0022	OK	0.0049	OK	1	OK	0.9044	OK	0	54.08	-	-
TIAC5885	OK	0.9964	OK	44.0x	OK	36	OK	35	OK	0.005	OK	0.005	OK	0.0002	OK	0	OK	0.0027	OK	0.0051	OK	0.9841	OK	0.8645	OK	0	52.91	-	-
TIAC5886	OK	0.9853	OK	48.0x	OK	36	OK	35	OK	0.005	OK	0.005	OK	0.0002	OK	0	OK	0.0022	OK	0.0055	OK	1	OK	0.9044	OK	0	53.13	-	-
TIAC5887	OK	0.9761	OK	59.0x	OK	36	OK	35	OK	0.005	OK	0.005	OK	0.0002	OK	0	OK	0.0027	OK	0.0056	OK	1	OK	0.9044	OK	0	49.35	-	-
This table gives a more detailed overview of the obtained quality control statistics per isolate, for which a summary was shown in Supplementary Table S1 in 'QC Check Status'. For each metric, the status indicates whether the obtained value in the successive column was near the expected value (i.e. ‘OK’ marked in green) or exceeding the warning threshold (i.e. ‘WARNING’ marked in yellow) as previ…

## Sheet: Supplementary Table S5
Supplementary Table S5. Accession number for reference serotype determining gene sequences
Serotype determining gene	GenBank No. / Accession No.
OgN1	LC125927.1
OgN8	LC125928.1
OgN10	LC125930.1
OgN31	LC125932.1
OgN3	LC177547.1
OgN5	LC177549.1
OgN14	LC177551.1
OgN16	LC177553.1
OX18	KJ710507.1
OX38	KJ739599.3
OX6	KJ778794.1
OX13	KP710591.1
OX19	KP868751.1
Accession or Genbank numbers of reference serotype determining gene sequences not present within the SerotypeFinder database. The selection of serotype determining genes was obtained from Lang et al. (doi: 10.1128/JCM.00768-19). From the references, only the serotype determining wzx and wzy gene sequences were used in this study.

## Sheet: Supplementary Table S6
Supplementary Table S6. Sub-collections compared per reservoir
X Y		Human reservoir	Food reservoir	Animal reservoir
Human reservoir	Time period	2018 – 2020
	No. isolates/ reservoir (x vs. y)	229 vs. 229
Food reservoir	Time period	2018 - 2020	2014 – 2020
	No. isolates/ reservoir (x vs. y)	60 vs. 229	154 vs. 154
Animal reservoir	Time period	2018 - 2020	2014 – 2020	2014 – 2020
	No. isolates/ reservoir (x vs. y)	59 vs. 229	166 vs. 154	166 vs. 166
Across reservoirs	Time period	2018 - 2020
	No. isolates/ reservoir (x)	230 vs. 60 vs. 59
Time period and number of isolates per reservoir that are used for prevalence calculations of certain characteristics when comparing between different reservoirs.

## Sheet: Supplementary Table S7
Supplementary Table S7. cgMLST differences between background isolates and the Limburg 2012 outbreak (S7.a) and between isolates in detected O157 clusters (S7.b)
a	Isolate	cgMLST alleles different from Limburg outbreak cluster	Year of isolation		b	Isolate	cgMLST alleles different	Year of isolation
EH2130		11*	2012		TIAC3964		2-3	2017
EH2131		11*	2012		EH3463			2020
TIAC3577		6	2013		EH3452			2020
TIAC3578		6	2013
TIAC3579		6	2013		EH3264		7	2019
TIAC3581		5	2016		TIAC2409			2013
TIAC3569		6	2016		TIAC2004			2013
TIAC3570		6	2016
TIAC3583		8	2016		EH3267		1-2	2019
TIAC3580		11	2016		EH3462			2020
TIAC4894		9	2019		TIAC3967			2017
EH3269		12	2019		EH3234			2019
EH3273		12	2019
EH3280		12	2019		EH3251		2-3	2019
EH3425		22	2020		EH3487			2020
					TIAC3620			2016
					EH3287		3	2019
					TIAC3420			2020
Supplementary Table S7.a shows the cgMLST differences detected between the background isolates and the Limburg 2012 outbreak cluster, together with the isolation year of the isolates. Note that the number of cgMLST differences increases with increasing isolation time difference with the outbreak. For the isolate names indicated with a star '*', the detected number of differences with the outbreak…

## Sheet: Supplementary Table S8
Supplementary Table S8. WGS-determined serotype of all isolates within STEC collection
Isolate name	Serotype
EH0925	O174:H28
EH1227	O26:H11
EH1236	O145:Hunk
EH1239	O8:H25
EH1260	O118/151:H16
EH1262	O157:H7
EH1273	O26:H11
EH1348	O157:H7
EH1380	O26:H11
EH1389	O90/127:H27
EH1516	O113:H21
EH1533	O145:Hunk
EH1624	O55:H12
EH1641	O118/151:H16
EH1648	O5:H19
EH1667	O45:H2
EH1671	O183:H18
EH1717	O103:H2
EH1757	O128ab/ac:H2
EH1766	O118/151:H16
EH1771	O91:H14
EH1782	O182:H25
EH1783	O103:H2
EH1785	O8:H9
EH1811	O111:H8
EH1813	O5:H9
EH1815	O26:H11
EH1819	O157:H7
EH1823	O26:H11
EH1829	O157:H7
EH1831	O103:H2
EH1839	O26:H11
EH1846	O145:H28
EH1847	O111:H8
EH1858	O146:H8
EH1923	O8 and O182:H4
EH1965	O121:H19
EH1979	O55:H12
EH2012	O157:H7
EH2015	O146:H28
EH2130	O157:H7
EH2131	O157:H7
EH2165	O157:H7
EH2169	O157:H7
EH2170	O157:H7
EH2171	O157:H7
EH2174	O157:H7
EH2176	O157:H7
EH2177	O157:H7
EH2178	O157:H7
EH2179	O157:H7
EH2180	O157:H7
EH2181	O157:H7
EH2182	O157:H7
EH2183	O157:H7
EH2189	O157:H7
EH2192	O157:H7
EH2193	O157:H7
EH2194	O157:H7
EH2216	O157:H7
EH2217	O157:H7
EH2220	O157:H7
EH2264	O157:H7
EH2268	O157:H7
EH2272	O157:H7
EH2274	O157:H7
EH2275	O157:H7
EH2277	O157:H7
EH2278	O157:H7
EH2279	O157:H7
EH2280	O157:H7
EH2281	O157:H7
EH2285	O157:H7
EH2295	O157:H7
EH2297	O157:H7
EH2299	O157:H7
EH2303	O104:H4
EH2308	O157:H7
EH3030	O26:H11
EH3033	O26:H11
EH3037	O26:H11
EH3045	O80:H2
EH3056	O26:H11
EH3059	O157:H7
EH3062	O103:H2
EH3063	O103:H2
EH3064	O103:H2
EH3067	O103:H2
EH3068	O103:H2
EH3069	O103:H2
EH3070	O103:H2
EH3074	O103:H2
EH3075	O103:H2
EH3078	O103:H2
EH3079	O103:H2
EH3081	O157:H7
EH3124	O26:H11
EH3137	O26:H11
EH3138	O80:H2
EH3144	O26:H11
EH3147	O26:H11
EH3148	O86:H27
EH3156	O104:H4
EH3168	O80:H2
EH3172	O80:H2
EH3173	O80:H2
EH3180	O80:H2
EH3187	O146:H8
EH3189	O125ab/ac:H6
EH3190	O91:H14
EH3191	O157:H7
EH3192	O157:H7
EH3193	O103:H2
EH3194	O157:H7
EH3195	O146:H8
EH3196	O26:H11
EH3197	O76:H19
EH3198	O26:H11
EH3199	O26:H11
EH3201	O128ab/ac:H2
EH3203	O103:H2
EH3204	O75:H56
EH3205	O80:H2
EH3206	O78:H4
EH3208	O26:H11
EH3210	O26:H11
EH3211	O26:H11
EH3212	O80:H2
EH3213	O103:H2
EH3215	O157:H7
EH3216	O157:H7
EH3218	O71:H2
EH3219	O128ab/ac:H2
EH3221	O177:H25
EH3222	O98:H8
EH3223	O157:H7
EH3225	O171:H29
EH3226	O157:H7
EH3227	O157:H7
EH3228	O145:H28
EH3229	O103:H2
EH3230	O156:H25
EH3231	O157:H7
EH3232	O26:H11
EH3233	O145:Hunk
EH3234	O157:H7
EH3235	O157:H7
EH3237	O157:H7
EH3238	O103:H2
EH3239	O157:H7
EH3240	O157:H7
EH3241	O157:H7
EH3242	O157:H7
EH3243	O153/178:H19
EH3244	O157:H7
EH3246	O156:H25
EH3247	O26:H11
EH3248	O182:H25
EH3249	O26:H11
EH3250	O157:H7
EH3251	O157:H7
EH3252	O26:H11
EH3253	O150:H2
EH3254	O177:H25
EH3255	O157:H7
EH3256	O157:H7
EH3257	O80:H2
EH3258	O26:H11
EH3259	O157:H7
EH3260	O157:H7
EH3261	O157:H7
EH3262	O157:H7
EH3263	O157:H7
EH3264	O157:H7
EH3265	O157:H7
EH3266	O157:H7
EH3267	O157:H7
EH3269	O157:H7
EH3273	O157:H7
EH3274	O157:H7
EH3275	O45:H2
EH3276	O157:H7
EH3277	O157:H7
EH3278	O80:H2
EH3279	O157:H7
EH3280	O157:H7
EH3281	O157:H7
EH3282	O157:H7
EH3283	O146:H8
EH3284	O157:H7
EH3285	O157:H7
EH3286	O145:Hunk
EH3287	O157:H7
EH3289	O157:H7
EH3292	O26:H11
EH3293	O111:H8
EH3294	O157:H7
EH3297	O157:H7
EH3323	O26:H11
EH3324	O157:H7
EH3325	O55:H12
EH3326	O157:H7
EH3327	O157:H7
EH3329	O26:H11
EH3330	O145:H28
EH3331	O157:H7
EH3332	O157:H7
EH3334	O145:H34
EH3339	O157:H7
EH3341	O146:H8
EH3342	O157:H7
EH3343	O157:H7
EH3344	O157:H7
EH3345	O157:H7
EH3347	O111:H8
EH3348	O145:Hunk
EH3349	O157:H7
EH3350	O157:H7
EH3351	O157:H7
EH3353	O157:H7
EH3354	O157:H7
EH3355	O157:H7
EH3357	O157:H7
EH3358	O157:H7
EH3363	O157:H7
EH3364	O157:H7
EH3365	O26:H11
EH3368	O26:H11
EH3369	O103:H2
EH3370	O157:H7
EH3417	O91:H14
EH3418	O91:H14
EH3419	O157:H7
EH3420	O103:H2
EH3422	O103:H2
EH3423	O103:H2
EH3424	O157:H7
EH3425	O157:H7
EH3426	O157:H7
EH3427	O26:H11
EH3429	O157:H7
EH3431	O103:H2
EH3432	O157:H7
EH3433	O157:H7
EH3434	O146:H8
EH3435	O182:H25
EH3436	O157:H7
EH3437	O146:H8
EH3438	O63:H6
EH3439	O174:H8
EH3440	O157:H7
EH3441	O157:H7
EH3443	O145:Hunk
EH3445	O157:H7
EH3446	O113:H4
EH3447	O91:H14
EH3448	O26:H11
EH3450	O26:H11
EH3451	O145:Hunk
EH3452	O157:H7
EH3453	O157:H7
EH3454	O157:H7
EH3455	O26:H11
EH3456	O103:H2
EH3457	O103:H2
EH3458	O26:H11
EH3459	O145:Hunk
EH3460	O157:H7
EH3461	O26:H11
EH3462	O157:H7
EH3463	O157:H7
EH3464	O157:H7
EH3465	O157:H7
EH3466	O157:H7
EH3467	O80:H2
EH3468	O145:Hunk
EH3469	O157:H7
EH3470	O157:H7
EH3472	O145:Hunk
EH3474	O157:H7
EH3476	O145:Hunk
EH3478	O111:H8
EH3479	O157:H7
EH3481	O145:Hunk
EH3482	O157:H7
EH3483	O157:H7
EH3484	O157:H7
EH3485	O157:H7
EH3486	O157:H7
EH3487	O157:H7
EH3488	O98:H8
EH3490	O71:H2
EH3491	O157:H7
EH3492	O26:H11
EH3493	O157:H7
EH3498	O157:H7
EH3499	O157:H7
EH3500	O103:H2
EH3501	O8:H19
EH3502	O157:H7
EH3503	O157:H7
EH3504	O157:H7
EH3505	O80:H2
EH3506	O5:H19
EH3507	O157:H7
EH3508	O177:H25
EH3509	O157:H7
EH3510	O145:H28
EH3511	O177:H25
EH3512	O91:H14
EH3513	O174:H8
EH3515	O183:H18
EH3516	O103:H2
EH3524	O26:H11
EH3526	O26:H11
TIAC1150	O157:H7
TIAC1151	O157:H7
TIAC1152	O157:H7
TIAC1153	O157:H7
TIAC1177	O157:H7
TIAC1181	O157:H7
TIAC1182	O157:H7
TIAC1185	O157:H7
TIAC1186	O157:H7
TIAC1188	O157:H7
TIAC1192	O157:H7
TIAC1193	O157:H7
TIAC1218	O157:H7
TIAC1228	O26:H11
TIAC1240	O157:H7
TIAC1241	O157:H7
TIAC1242	O157:H7
TIAC1243	O157:H7
TIAC1244	O157:H7
TIAC1245	O157:H7
TIAC1246	O157:H7
TIAC1247	O157:H7
TIAC1248	O157:H7
TIAC1354	O157:H7
TIAC1356	O157:H7
TIAC1369	O157:H7
TIAC1372	O157:H7
TIAC1382	O157:H7
TIAC1398	O157:H7
TIAC1399	O157:H7
TIAC1400	O157:H7
TIAC1402	O157:H7
TIAC1408	O157:H7
TIAC1411	O157:H7
TIAC1420	O157:H7
TIAC1426	O157:H7
TIAC1428	O157:H7
TIAC1433	O157:H7
TIAC1434	O157:H7
TIAC1435	O157:H7
TIAC1440	O157:H7
TIAC1442	O157:H7
TIAC1448	O157:H7
TIAC1449	O157:H7
TIAC1454	O157:H7
TIAC1460	O157:H7
TIAC1463	O157:H7
TIAC1464	O157:H7
TIAC1472	O157:H7
TIAC1475	O157:H7
TIAC1477	O157:H7
TIAC1478	O157:H7
TIAC1479	O157:H7
TIAC1484	O157:H7
TIAC1507	O157:H7
TIAC1520	O157:H7
TIAC1521	O157:H7
TIAC1522	O157:H7
TIAC1523	O157:H7
TIAC1526	O157:H7
TIAC1527	O157:H7
TIAC1528	O157:H7
TIAC1544	O157:H7
TIAC1546	O157:H7
TIAC1550	O157:H7
TIAC1551	O157:H7
TIAC1552	O157:H7
TIAC1553	O157:H7
TIAC1558	O157:H7
TIAC1559	O157:H7
TIAC1562	O157:H7
TIAC1567	O157:H7
TIAC1568	O157:H7
TIAC1617	O157:H7
TIAC1631	O157:H7
TIAC1641	O157:H7
TIAC1642	O157:H7
TIAC1653	O157:H7
TIAC1664	O157:H7
TIAC1878	O103:H2
TIAC1879	O26:H11
TIAC1880	O26:H11
TIAC1883	O111:H8
TIAC1884	O103:H2
TIAC1885	O103:H2
TIAC1886	O26:H11
TIAC1887	O111:H8
TIAC1888	O157:H7
TIAC1893	O156:H25
TIAC1903	O157:H7
TIAC1930	O8:H8
TIAC1951	O104:H4
TIAC1958	O182:H25
TIAC2004	O157:H7
TIAC2007	O157:H7
TIAC2195	O168:H8
TIAC2197	O5:H9
TIAC2242	O15:H16
TIAC2244	O93:H28
TIAC2246	O136:H12
TIAC2257	O150:H2
TIAC2258	O113:H21
TIAC2266	O146:H8
TIAC2271	O103:H2
TIAC2274	O150:H2
TIAC2275	O3:H12
TIAC2284	O146:H8
TIAC2289	O26:H11
TIAC2290	O26:H11
TIAC2293	O26:H11
TIAC2299	O26:H11
TIAC2306	O15:H16
TIAC2369	O15:H16
TIAC2370	O150:H2
TIAC2378	O157:H7
TIAC2383	O5:H9
TIAC2386	O103:H2
TIAC2388	O113:H4
TIAC2389	O145:H28
TIAC2396	O103:H2
TIAC2397	O26:H11
TIAC2398	O103:H2
TIAC2399	O145:H28
TIAC2400	O26:H11
TIAC2401	O157:H7
TIAC2402	O103:H2
TIAC2403	O103:H2
TIAC2404	O182:H25
TIAC2405	O103:H2
TIAC2406	O145:Hunk
TIAC2407	O182:H25
TIAC2408	O182:H25
TIAC2409	O157:H7
TIAC2410	O84:H28
TIAC2411	O84:H28
TIAC2423	O8:H8
TIAC2425	O168:H8
TIAC2427	O182:H25
TIAC2429	O5:H9
TIAC2431	O55:H12
TIAC2433	O103:H25
TIAC2467	O168:H8
TIAC2468	O103:H2
TIAC2471	O136:H12
TIAC2511	O177:H25
TIAC2520	O84:H2
TIAC2532	O157:H7
TIAC2543	O9a:H30
TIAC2563	O84:H2
TIAC2608	O26:H11
TIAC2660	O136:H12
TIAC2668	O26:H11
TIAC2671	O171:H2
TIAC2680	O156:H25
TIAC2725	O150:H2
TIAC2732	O182:H25
TIAC2743	O26:H11
TIAC2745	O146:H8
TIAC2764	O8:H30
TIAC2765	O8:H8
TIAC2770	O26:H11
TIAC2771	O182:H25
TIAC2772	O8:H9
TIAC2776	O26:H11
TIAC2777	O136:H12
TIAC2782	O166:H28
TIAC2786	O6:H10
TIAC2787	O146:H8
TIAC2824	O177:H25
TIAC2840	O182:H25
TIAC2841	O111:H8
TIAC2842	O26:H11
TIAC2846	O113:H4
TIAC2904	O103:H2
TIAC2905	O111:H8
TIAC2906	O118/151:H16
TIAC2907	O118/151:H16
TIAC2908	O111:H8
TIAC2909	O26:H11
TIAC2910	O118/151:H16
TIAC2911	O111:H8
TIAC2912	O145:H28
TIAC2913	O26:H11
TIAC2914	O118/151:H16
TIAC2915	O10:H25
TIAC2916	O111:H8
TIAC2917	O118/151:H16
TIAC2918	O118/151:H16
TIAC2919	O145:H28
TIAC2920	O26:H11
TIAC2921	O111:H8
TIAC2929	O118/151:H16
TIAC2930	O26:H11
TIAC2931	O145:H28
TIAC2932	O111:H8
TIAC2933	OgN9:H28
TIAC2934	O118/151:H16
TIAC2935	O103:H2
TIAC2987	O113:H21
TIAC2989	O103:H2
TIAC2990	O103:H2
TIAC3009	O26:H11
TIAC3011	O118/151:H16
TIAC3028	O146:H8
TIAC3039	O168:H8
TIAC3042	O79:H14
TIAC3071	O150:H2
TIAC3078	O157:H7
TIAC3082	O157:H7
TIAC3085	O157:H7
TIAC3088	O176:H4
TIAC3122	O23:H15
TIAC3123	O79:H14
TIAC3148	O146:H8
TIAC3191	O103:H2
TIAC3203	O103:H2
TIAC3205	O15:H16
TIAC3206	O15:H16
TIAC3211	O113:H21
TIAC3232	O103:H2
TIAC3248	O26:H11
TIAC3288	O171:H2
TIAC3312	O146:H8
TIAC3330	O171:H2
TIAC3331	O166:H28
TIAC3334	O113:H21
TIAC3335	O55:H12
TIAC3338	O26:H32
TIAC3342	O55:H12
TIAC3346	O113:H21
TIAC3373	O15:H16
TIAC3375	O113:H21
TIAC3378	O103:H2
TIAC3406	O171:H2
TIAC3407	O100:H30
TIAC3409	O113:H21
TIAC3412	O146:H8
TIAC3413	O5:H9
TIAC3419	O2:H29
TIAC3420	O157:H7
TIAC3421	O2:H29
TIAC3430	O157:H7
TIAC3439	O2:H29
TIAC3440	O55:H12
TIAC3467	O157:H7
TIAC3468	O146:H28
TIAC3474	O150:H2
TIAC3475	O84:H28
TIAC3476	O168:H8
TIAC3481	O113:H4
TIAC3486	O8:H8
TIAC3491	O26:H11
TIAC3499	O26:H11
TIAC3500	O26:H11
TIAC3505	O113:H21
TIAC3506	O113:H21
TIAC3547	O113:H4
TIAC3569	O157:H7
TIAC3570	O157:H7
TIAC3577	O157:H7
TIAC3578	O157:H7
TIAC3579	O157:H7
TIAC3580	O157:H7
TIAC3581	O157:H7
TIAC3583	O157:H7
TIAC3596	O113:H21
TIAC3619	O113:H4
TIAC3620	O157:H7
TIAC3647	O146:H8
TIAC3649	O166:H28
TIAC3657	O118/151:H12
TIAC3672	O103:H2
TIAC3692	O26:H11
TIAC3703	O146:H8
TIAC3708	O8:H8
TIAC3737	O157:H7
TIAC3752	O113:H21
TIAC3754	O168:H8
TIAC3755	O103:H2
TIAC3772	O157:H7
TIAC3773	O2:H29
TIAC3775	O182:H25
TIAC3820	O146:H8
TIAC3830	O157:H7
TIAC3832	O111:H8
TIAC3833	O123/186:H16
TIAC3834	O146:H8
TIAC3837	O146:H8
TIAC3842	O38:H26
TIAC3844	O146:H8
TIAC3845	OgN9:Hunk
TIAC3847	O38:H26
TIAC3848	O38:H26
TIAC3866	O177:H11
TIAC3899	O38:H26
TIAC3961	O84:H2
TIAC3963	O157:H7
TIAC3964	O157:H7
TIAC3965	O150:H2
TIAC3966	O113:H4
TIAC3967	O157:H7
TIAC4003	O113:H4
TIAC4004	O103:H2
TIAC4005	O26:H11
TIAC4053	O8:H8
TIAC4073	O176:H4
TIAC4084	O113:H21
TIAC4085	O176:H4
TIAC4086	O75:H8
TIAC4087	O8:H8
TIAC4088	O128ab/ac:H2
TIAC4139	O103:H2
TIAC4157	O5:H9
TIAC4170	O100:H30
TIAC4194	O157:H7
TIAC4228	O157:H7
TIAC4229	O168:H8
TIAC4231	O166:H28
TIAC4274	O22:H8
TIAC4275	O168:H8
TIAC4298	O15:H16
TIAC4311	O146:H8
TIAC4317	O113:H4
TIAC4322	O21:H8
TIAC4323	O183:H18
TIAC4326	O146:H8
TIAC4328	O146:H8
TIAC4329	O113:H21
TIAC4332	O26:H11
TIAC4338	O113:H4
TIAC4339	O26:H11
TIAC4354	O113:H21
TIAC4369	O166:H28
TIAC4387	O168:H8
TIAC4422	O103:H2
TIAC4424	O177:H25
TIAC4425	Ounk:H4
TIAC4426	O157:H7
TIAC4444	O157:H7
TIAC4447	O136:H12
TIAC4448	O171:H25
TIAC4475	O157:H7
TIAC4492	Ounk:H4
TIAC4493	O146:H8
TIAC4534	Ounk:H4
TIAC4535	O8:H9
TIAC4562	O157:H7
TIAC4564	O146:H8
TIAC4573	O84:H2
TIAC4616	O113:H21
TIAC4617	O146:H8
TIAC4634	O55:H12
TIAC4645	O174:H8
TIAC4647	O113:H21
TIAC4663	O51:H49
TIAC4703	O113:H21
TIAC4706	O8:H8
TIAC4748	O157:H7
TIAC4749	O146:H8
TIAC4750	O146:H8
TIAC4752	O113:H4
TIAC4757	O8:H8
TIAC4760	O38:H26
TIAC4770	O146:H8
TIAC4773	O26:H11
TIAC4774	O8:H8
TIAC4775	O26:H11
TIAC4785	O146:H8
TIAC4803	O113:H4
TIAC4804	O55:H12
TIAC4815	O156:H25
TIAC4816	O157:H7
TIAC4838	O26:H11
TIAC4840	O146:H8
TIAC4841	O153/178:H7
TIAC4845	O182:H25
TIAC4885	O26:H11
TIAC4894	O157:H7
TIAC4946	O113:H21
TIAC4985	O15:H16
TIAC5027	O113:H4
TIAC5041	O103:H2
TIAC5044	O157:H7
TIAC5059	O113:H21
TIAC5084	O146:H8
TIAC5085	O38:H26
TIAC5098	O26:H11
TIAC5099	O113:H4
TIAC5135	O157:H7
TIAC5138	O8:H8
TIAC5169	O146:H8
TIAC5222	O55:H12
TIAC5223	O150:H2
TIAC5225	O146:H8
TIAC5226	O146:H8
TIAC5227	O146:H8
TIAC5228	O146:H8
TIAC5232	O146:H8
TIAC5237	Ounk:H8
TIAC5242	O113:H4
TIAC5244	O103:H25
TIAC5245	O113:H4
TIAC5296	O113:H21
TIAC5299	O171:H2
TIAC5300	O8:H8
TIAC5301	O166:H28
TIAC5307	O146:H8
TIAC5315	O136:H12
TIAC5320	O150:H2
TIAC5321	O26:H32
TIAC5322	O157:H7
TIAC5335	O182:H25
TIAC5336	O157:H7
TIAC5337	O157:H7
TIAC5338	O157:H7
TIAC5339	O136:H12
TIAC5340	O157:H7
TIAC5356	O157:H7
TIAC5370	O26:H11
TIAC5371	O8:H8
TIAC5398	O153/178:H7
TIAC5400	O157:H7
TIAC5514	Ounk:H4
TIAC5533	O111:H8
TIAC5547	O182:H25
TIAC5548	O146:H8
TIAC5594	O146:H8
TIAC5645	O26:H11
TIAC5777	O157:H7
TIAC5786	O98:H8
TIAC5847	O157:H7
TIAC5859	O168:H8
TIAC5860	O157:H7
TIAC5872	O176:H4
TIAC5873	O8:H8
TIAC5874	O26:H11
TIAC5885	O103:H2
TIAC5886	O128ab/ac:H2
TIAC5887	O84:H2
The detected serotype per isolate in the STEC collection is shown. Notice that isolate EH1923 was detected to contain two O-types (i.e. O8 and O182), as also detected previously by Bogaerts et al. (doi: 10.1099/mgen.0.000531).

## Sheet: Supplementary Table S9
Supplementary Table S9. WGS-determined virulence genotype of all isolates within STEC collection
Isolate	stx1	stx2	eae	gad	iha	ehxA	efa1	astA	espA	espB	espC	espF	espI	espJ	espP	fim41a	epeA	cba	iss	nleA	nleB	nleC	lpfA	katP	tccP	etpD	saa	subA	cif	tir	toxB	ireA	mchB	mchC	mchF	celb	senb	sta1	cma	mcmA	cdtB	capU	eilA	air	aggA	aggB	aggC	aggD	aggR
EH0925	0	1	0	1	1	1	0	0	0	0	0	0	0	0	1	0	1	0	1	0	0	0	1	0	0	0	1	1	0	0	0	0	0	0	0	0	0	0	0	0	0	0	0	0	0	0	0	0	0
EH1227	1	0	1	1	1	1	1	1	1	1	0	1	0	1	1	0	0	0	1	1	1	0	1	1	1	0	0	0	1	1	1	0	0	0	0	1	0	0	0	0	0	0	0	0	0	0	0	0	0
EH1236	0	1	1	1	1	1	0	1	1	1	0	1	1	1	1	0	0	0	1	1	1	1	0	1	1	0	0	0	1	1	1	0	0	0	0	0	0	0	0	0	0	0	0	0	0	0	0	0	0
EH1239	1	1	0	1	1	1	0	0	0	0	0	0	1	0	0	0	0	0	1	0	0	0	1	0	0	0	1	0	0	0	0	0	0	0	0	1	0	0	0	0	0	0	0	0	0	0	0	0	0
EH1260	1	0	1	1	1	1	1	0	1	1	0	1	0	1	1	0	0	1	1	1	1	1	1	1	0	0	0	0	1	1	1	0	0	0	0	0	0	0	0	0	0	0	0	0	0	0	0	0	0
EH1262	1	1	1	1	1	1	0	1	1	1	0	1	0	1	1	0	0	0	1	1	1	1	0	1	1	1	0	0	0	1	1	0	0	0	0	0	0	0	0	0	0	0	0	0	0	0	0	0	0
EH1273	1	0	1	1	1	0	1	0	1	1	0	1	0	1	0	0	0	1	1	1	1	1	1	0	0	0	0	0	1	1	0	0	0	0	0	0	0	0	0	0	0	0	0	0	0	0	0	0	0
EH1348	0	1	1	1	1	1	0	1	1	1	0	1	0	1	1	0	0	0	1	1	1	1	0	1	1	1	0	0	0	1	1	0	0	0	0	0	0	0	0	0	0	0	0	0	0	0	0	0	0
EH1380	1	0	1	1	1	1	1	1	1	1	0	1	0	1	0	0	0	1	1	1	1	1	1	0	1	1	0	0	1	1	0	0	0	0	0	0	0	0	1	0	0	0	0	0	0	0	0	0	0
EH1389	1	0	0	1	1	0	0	0	0	0	0	0	0	0	1	0	0	1	1	0	1	0	0	0	0	0	1	0	1	0	0	0	1	1	1	1	0	0	0	0	1	0	0	0	0	0	0	0	0
EH1516	0	1	0	1	1	1	0	0	0	0	0	0	0	0	1	0	1	0	1	0	0	0	1	0	0	0	1	1	0	0	0	0	0	0	0	0	0	0	0	0	1	0	0	0	0	0	0	0	0
EH1533	0	1	1	1	1	1	1	1	1	1	0	1	0	1	0	0	0	0	0	1	1	1	0	0	1	1	0	0	1	1	0	0	0	0	0	0	0	0	0	0	0	0	0	0	0	0	0	0	0
EH1624	1	0	0	1	1	0	0	0	0	0	0	0	0	0	1	0	0	0	1	0	0	0	1	0	0	0	1	0	0	0	0	0	0	0	0	0	0	0	0	0	1	0	0	0	0	0	0	0	0
EH1641	1	0	1	1	1	0	1	1	1	1	0	1	0	1	0	0	0	0	1	1	1	1	1	0	0	0	0	0	1	1	0	0	0	0	0	0	0	0	0	0	0	0	0	0	0	0	0	0	0
EH1648	1	0	0	1	1	1	0	0	0	0	0	0	1	0	0	0	0	0	1	0	0	0	1	0	0	0	0	1	0	0	0	1	0	0	0	0	0	0	0	0	0	0	0	0	0	0	0	0	0
EH1667	0	1	1	1	0	0	0	1	1	1	0	1	0	0	0	0	0	1	1	1	1	1	0	0	1	0	0	0	1	1	0	0	0	0	0	0	0	0	1	0	0	0	0	0	0	0	0	0	0
EH1671	1	1	0	1	1	1	0	0	0	0	0	0	0	0	1	0	1	0	1	0	0	0	1	0	0	0	1	1	0	0	0	0	0	0	0	0	0	0	0	0	0	0	0	0	0	0	0	0	0
EH1717	1	0	1	1	1	1	1	0	1	1	0	1	0	1	0	0	0	0	1	1	1	0	0	0	1	1	0	0	1	1	0	0	0	0	0	0	0	0	0	0	0	0	0	0	0	0	0	0	0
EH1757	1	1	0	1	1	1	0	0	0	0	0	0	1	0	0	0	0	0	1	0	0	0	1	0	0	0	0	1	0	0	0	1	1	1	1	1	1	0	0	0	0	0	0	0	0	0	0	0	0
EH1766	1	0	1	1	1	1	1	1	1	1	0	1	0	1	1	0	0	0	1	1	1	1	1	1	0	0	0	0	1	1	1	0	0	0	0	1	0	0	0	0	0	0	0	0	0	0	0	0	0
EH1771	0	1	0	1	1	1	0	0	0	0	0	0	1	0	0	0	0	0	1	0	0	0	1	1	0	0	0	1	0	0	0	1	1	1	1	0	1	0	0	1	0	0	0	0	0	0	0	0	0
EH1782	1	0	1	1	0	1	0	0	1	0	0	1	0	1	1	0	0	0	1	1	1	0	1	0	1	1	0	0	0	1	0	0	0	0	0	0	0	0	0	0	0	0	0	0	0	0	0	0	0
EH1783	1	0	1	1	1	1	1	1	1	1	0	1	0	1	0	0	0	1	1	1	1	0	0	0	1	1	0	0	1	1	0	0	0	0	0	0	0	0	0	0	0	0	0	0	0	0	0	0	0
EH1785	0	1	0	1	0	0	0	1	0	0	0	0	0	0	0	0	0	0	1	0	0	0	1	0	0	0	0	0	0	0	0	0	0	0	1	0	0	0	0	0	0	0	0	0	0	0	0	0	0
EH1811	1	1	1	1	1	1	1	1	1	0	0	1	0	1	0	0	0	0	0	1	1	1	1	0	1	0	0	0	1	1	0	0	0	0	0	1	0	0	0	0	0	0	0	0	0	0	0	0	0
EH1813	1	0	1	1	0	1	1	1	1	1	0	1	0	1	1	0	1	0	1	1	1	1	1	0	1	0	0	0	1	1	0	0	0	0	0	1	0	0	0	0	0	0	0	0	0	0	0	0	0
EH1815	1	0	1	1	1	1	1	1	1	1	0	1	0	1	1	0	0	0	1	1	1	1	1	1	1	0	0	0	1	1	1	0	0	0	0	1	0	0	0	0	0	0	0	0	0	0	0	0	0
EH1819	0	1	1	1	1	1	0	1	1	1	0	1	0	1	1	0	0	0	1	1	1	1	0	1	1	1	0	0	0	1	1	0	0	0	0	0	0	0	0	0	0	0	0	0	0	0	0	0	0
EH1823	1	0	1	1	1	1	1	1	1	1	0	1	0	1	1	0	0	1	1	1	1	1	1	1	1	0	0	0	1	1	1	0	0	0	0	0	0	0	0	0	0	0	0	0	0	0	0	0	0
EH1829	1	1	1	1	1	1	0	1	1	1	0	1	0	1	1	0	0	0	1	1	1	1	0	1	1	1	0	0	0	1	1	0	0	0	0	0	0	0	0	0	0	0	0	0	0	0	0	0	0
EH1831	1	0	1	1	1	1	1	0	1	1	0	1	0	1	0	0	0	0	1	1	1	1	0	1	1	0	0	0	1	1	0	0	0	0	0	0	0	0	0	0	0	0	0	0	0	0	0	0	0
EH1839	1	0	1	1	1	1	1	0	1	1	0	1	0	1	1	0	0	0	1	1	1	1	1	1	1	0	0	0	1	1	1	0	0	0	0	1	0	0	0	0	0	0	0	0	0	0	0	0	0
EH1846	0	1	1	1	1	1	0	1	1	1	0	1	1	1	1	0	0	0	1	1	1	1	0	1	1	0	0	0	1	1	1	0	0	0	0	0	0	0	0	0	0	0	0	0	0	0	0	0	0
EH1847	1	0	1	1	1	1	1	1	1	0	0	1	0	1	0	0	0	0	0	1	1	1	1	0	1	0	0	0	1	1	0	0	0	0	0	1	0	0	0	0	0	0	0	0	0	0	0	0	0
EH1858	1	1	0	1	1	1	0	0	0	0	0	0	1	0	0	0	0	0	1	0	0	0	1	0	0	0	0	1	0	0	0	1	1	1	1	0	1	0	0	0	0	0	0	0	0	0	0	0	0
EH1923	0	1	0	1	0	0	0	1	0	0	0	0	0	0	0	0	0	1	1	0	0	0	1	0	0	0	0	0	0	0	0	0	0	0	1	1	0	0	1	0	0	0	0	0	0	0	0	0	0
EH1965	0	1	1	1	0	1	1	1	1	1	0	1	1	1	1	0	0	1	0	1	1	1	1	0	1	0	0	0	0	1	1	0	0	0	0	0	0	0	1	0	0	0	0	0	0	0	0	0	0
EH1979	1	0	0	1	1	0	0	0	0	0	0	0	1	0	1	0	0	0	1	0	0	0	1	0	0	0	1	0	0	0	0	0	1	1	1	0	0	0	0	0	1	0	0	0	0	0	0	0	0
EH2012	0	1	1	1	1	1	0	1	1	1	0	1	0	1	1	0	0	0	1	1	1	1	0	1	1	1	0	0	0	1	1	0	0	0	0	0	0	0	0	0	0	0	0	0	0	0	0	0	0
EH2015	0	1	0	1	1	0	0	1	0	0	0	0	1	0	0	0	0	0	1	0	0	0	1	0	0	0	0	1	0	0	0	1	1	1	1	0	0	0	0	0	0	0	0	0	0	0	0	0	0
EH2130	1	1	1	1	1	1	0	1	1	1	0	1	0	1	1	0	0	0	1	1	1	1	0	1	1	1	0	0	0	1	1	0	0	0	0	0	0	0	0	0	0	0	0	0	0	0	0	0	0
EH2131	1	1	1	1	1	1	0	1	1	1	0	1	0	1	1	0	0	0	1	1	1	1	0	1	1	1	0	0	0	1	1	0	0	0	0	0	0	0	0	0	0	0	0	0	0	0	0	0	0
EH2165	1	1	1	1	1	1	0	1	1	1	0	1	0	1	1	0	0	0	1	1	1	1	0	1	1	1	0	0	0	1	1	0	0	0	0	0	0	0	0	0	0	0	0	0	0	0	0	0	0
EH2169	1	1	1	1	1	1	0	1	1	1	0	1	0	1	1	0	0	0	1	1	1	1	0	1	1	1	0	0	0	1	1	0	0	0	0	0	0	0	0	0	0	0	0	0	0	0	0	0	0
EH2170	1	1	1	1	1	1	0	1	1	1	0	1	0	1	1	0	0	0	1	1	1	1	0	1	1	1	0	0	0	1	1	0	0	0	0	0	0	0	0	0	0	0	0	0	0	0	0	0	0
EH2171	1	1	1	1	1	1	0	1	1	1	0	1	0	1	1	0	0	0	1	1	1	1	0	1	1	1	0	0	0	1	1	0	0	0	0	0	0	0	0	0	0	0	0	0	0	0	0	0	0
EH2174	1	1	1	1	1	1	0	1	1	1	0	1	0	1	1	0	0	0	1	1	1	1	0	1	1	1	0	0	0	1	1	0	0	0	0	0	0	0	0	0	0	0	0	0	0	0	0	0	0
EH2176	1	1	1	1	1	1	0	1	1	1	0	1	0	1	1	0	0	0	1	1	1	1	0	1	1	1	0	0	0	1	1	0	0	0	0	0	0	0	0	0	0	0	0	0	0	0	0	0	0
EH2177	1	1	1	1	1	1	0	1	1	1	0	1	0	1	1	0	0	0	1	1	1	1	0	1	1	1	0	0	0	1	1	0	0	0	0	0	0	0	0	0	0	0	0	0	0	0	0	0	0
EH2178	1	1	1	1	1	1	0	1	1	1	0	1	0	1	1	0	0	0	1	1	1	1	0	1	1	1	0	0	0	1	1	0	0	0	0	0	0	0	0	0	0	0	0	0	0	0	0	0	0
EH2179	1	1	1	1	1	1	0	1	1	1	0	1	0	1	1	0	0	0	1	1	1	1	0	1	1	1	0	0	0	1	1	0	0	0	0	0	0	0	0	0	0	0	0	0	0	0	0	0	0
EH2180	1	1	1	1	1	1	0	1	1	1	0	1	0	1	1	0	0	0	1	1	1	1	0	1	1	1	0	0	0	1	1	0	0	0	0	0	0	0	0	0	0	0	0	0	0	0	0	0	0
EH2181	1	1	1	1	1	1	0	1	1	1	0	1	0	1	1	0	0	0	1	1	1	1	0	1	1	1	0	0	0	1	1	0	0	0	0	0	0	0	0	0	0	0	0	0	0	0	0	0	0
EH2182	1	1	1	1	1	1	0	1	1	1	0	1	0	1	1	0	0	0	1	1	1	1	0	1	1	1	0	0	0	1	1	0	0	0	0	0	0	0	0	0	0	0	0	0	0	0	0	0	0
EH2183	1	1	1	1	1	1	0	1	1	1	0	1	0	1	1	0	0	0	1	1	1	1	0	1	1	1	0	0	0	1	1	0	0	0	0	0	0	0	0	0	0	0	0	0	0	0	0	0	0
EH2189	1	1	1	1	1	1	0	0	1	1	0	1	0	1	1	0	0	0	1	1	1	1	0	1	1	1	0	0	0	1	1	0	0	0	0	0	0	0	0	0	0	0	0	0	0	0	0	0	0
EH2192	1	1	1	1	1	1	0	1	1	1	0	1	0	1	1	0	0	0	1	1	1	1	0	1	1	1	0	0	0	1	1	0	0	0	0	0	0	0	0	0	0	0	0	0	0	0	0	0	0
EH2193	1	1	1	1	1	1	0	1	1	1	0	1	0	1	1	0	0	0	1	1	1	1	0	1	1	1	0	0	0	1	1	0	0	0	0	0	0	0	0	0	0	0	0	0	0	0	0	0	0
EH2194	1	1	1	1	1	1	0	1	1	1	0	1	0	1	1	0	0	0	1	1	1	1	0	1	1	1	0	0	0	1	1	0	0	0	0	0	0	0	0	0	0	0	0	0	0	0	0	0	0
EH2216	0	1	1	1	1	1	0	1	1	1	0	1	0	1	1	0	0	0	1	1	1	1	0	1	1	1	0	0	0	1	1	0	0	0	0	0	0	0	0	0	0	0	0	0	0	0	0	0	0
EH2217	0	1	1	1	1	1	0	1	1	1	0	1	0	1	1	0	0	0	1	1	1	1	0	1	1	1	0	0	0	1	1	0	0	0	0	0	0	0	0	0	0	0	0	0	0	0	0	0	0
EH2220	0	1	1	1	1	1	0	1	1	1	0	1	0	1	1	0	0	0	1	1	1	1	0	1	1	1	0	0	0	1	1	0	0	0	0	0	0	0	0	0	0	0	0	0	0	0	0	0	0
EH2264	0	1	1	1	1	1	0	1	1	1	0	1	0	1	1	0	0	0	1	1	1	1	0	1	1	1	0	0	0	1	1	0	0	0	0	0	0	0	0	0	0	0	0	0	0	0	0	0	0
EH2268	0	1	1	1	1	1	0	1	1	1	0	1	0	1	1	0	0	0	1	1	1	1	0	1	1	1	0	0	0	1	1	0	0	0	0	0	0	0	0	0	0	0	0	0	0	0	0	0	0
EH2272	0	1	1	1	1	1	0	1	1	1	0	1	0	1	1	0	0	0	1	1	1	1	0	1	1	1	0	0	0	1	1	0	0	0	0	0	0	0	0	0	0	0	0	0	0	0	0	0	0
EH2274	0	1	1	1	1	1	0	1	1	1	0	1	0	1	1	0	0	0	1	1	1	1	0	1	1	1	0	0	0	1	1	0	0	0	0	0	0	0	0	0	0	0	0	0	0	0	0	0	0
EH2275	0	1	1	1	1	1	0	1	1	1	0	1	0	1	1	0	0	0	1	1	1	1	0	1	1	1	0	0	0	1	1	0	0	0	0	0	0	0	0	0	0	0	0	0	0	0	0	0	0
EH2277	0	1	1	1	1	1	0	1	1	1	0	1	0	1	1	0	0	0	1	1	1	1	0	1	1	1	0	0	0	1	1	0	0	0	0	0	0	0	0	0	0	0	0	0	0	0	0	0	0
EH2278	0	1	1	1	1	1	0	1	1	1	0	1	0	1	1	0	0	0	1	1	1	1	0	1	1	1	0	0	0	1	1	0	0	0	0	0	0	0	0	0	0	0	0	0	0	0	0	0	0
EH2279	0	1	1	1	1	1	0	1	1	1	0	1	0	1	1	0	0	0	1	1	1	1	0	1	1	1	0	0	0	1	1	0	0	0	0	0	0	0	0	0	0	0	0	0	0	0	0	0	0
EH2280	0	1	1	1	1	1	0	1	1	1	0	1	0	1	1	0	0	0	1	1	1	1	0	1	1	1	0	0	0	1	1	0	0	0	0	0	0	0	0	0	0	0	0	0	0	0	0	0	0
EH2281	0	1	1	1	1	1	0	1	1	1	0	1	0	1	1	0	0	0	1	1	1	1	0	1	1	1	0	0	0	1	1	0	0	0	0	0	0	0	0	0	0	0	0	0	0	0	0	0	0
EH2285	0	1	1	1	1	1	0	1	1	1	0	1	0	1	1	0	0	0	1	1	1	1	0	1	1	1	0	0	0	1	1	0	0	0	0	0	0	0	0	0	0	0	0	0	0	0	0	0	0
EH2295	0	1	1	1	1	1	0	1	1	1	0	1	0	1	1	0	0	0	1	1	1	1	0	1	1	1	0	0	0	1	1	0	0	0	0	0	0	0	0	0	0	0	0	0	0	0	0	0	0
EH2297	0	1	1	1	1	1	0	1	1	1	0	1	0	1	1	0	0	0	1	1	1	1	0	1	1	1	0	0	0	1	1	0	0	0	0	0	0	0	0	0	0	0	0	0	0	0	0	0	0
EH2299	0	1	1	1	1	1	0	1	1	1	0	1	0	1	1	0	0	0	1	1	1	1	0	1	1	1	0	0	0	1	1	0	0	0	0	0	0	0	0	0	0	0	0	0	0	0	0	0	0
EH2303	0	1	0	1	1	0	0	0	0	0	0	0	0	0	0	0	0	0	0	0	0	0	1	0	0	0	0	0	0	0	0	0	1	1	1	0	0	0	0	0	0	1	0	0	1	1	1	1	1
EH2308	1	1	1	1	1	1	0	1	1	1	0	1	0	1	1	0	0	0	1	1	1	1	0	1	1	1	0	0	0	1	1	0	0	0	0	0	0	0	0	0	0	0	0	0	0	0	0	0	0
EH3030	0	1	1	1	1	1	1	1	1	1	0	1	0	1	1	0	0	1	1	1	1	1	1	1	1	0	0	0	1	1	1	0	0	0	0	0	0	0	0	0	0	0	0	0	0	0	0	0	0
EH3033	1	0	1	1	1	1	1	1	1	1	0	1	0	1	1	0	0	1	1	1	1	1	1	1	1	0	0	0	1	1	1	0	0	0	0	1	0	0	0	0	0	0	0	0	0	0	0	0	0
EH3037	0	1	1	1	1	1	1	1	1	1	0	1	0	1	1	0	0	0	1	1	1	1	1	1	1	0	0	0	1	1	1	0	0	0	0	0	0	0	0	0	0	0	0	0	0	0	0	0	0
EH3045	0	1	1	1	0	1	1	0	1	1	0	1	0	0	1	0	0	0	1	1	1	1	0	0	0	0	0	0	0	1	0	0	1	1	1	0	0	0	0	0	0	0	0	0	0	0	0	0	0
EH3056	1	0	1	1	1	1	1	1	1	1	0	1	0	1	1	0	0	0	1	1	1	0	1	1	1	0	0	0	1	1	1	0	0	0	0	0	0	0	0	0	0	0	0	0	0	0	0	0	0
EH3059	1	1	1	1	1	1	0	1	1	1	0	1	0	1	1	0	0	0	1	1	1	1	0	1	1	1	0	0	0	1	1	0	0	0	0	0	0	0	0	0	0	0	0	0	0	0	0	0	0
EH3062	1	1	1	1	1	1	1	0	1	1	0	1	0	1	0	0	0	0	1	1	1	0	0	0	1	1	0	0	1	1	0	0	0	0	0	1	0	0	0	0	0	0	0	0	0	0	0	0	0
EH3063	1	1	1	1	1	1	1	0	1	1	0	1	0	1	0	0	0	0	1	1	1	0	0	0	1	1	0	0	1	1	0	0	0	0	0	1	0	0	0	0	0	0	0	0	0	0	0	0	0
EH3064	1	1	1	1	1	1	1	0	1	1	0	1	0	1	0	0	0	0	1	1	1	0	0	0	1	1	0	0	1	1	0	0	0	0	0	1	0	0	0	0	0	0	0	0	0	0	0	0	0
EH3067	1	1	1	1	1	1	1	0	1	1	0	1	0	1	0	0	0	0	1	1	1	0	0	0	1	1	0	0	1	1	0	0	0	0	0	1	0	0	0	0	0	0	0	0	0	0	0	0	0
EH3068	1	1	1	1	1	1	1	0	1	1	0	1	0	1	0	0	0	0	1	1	1	0	0	0	1	1	0	0	1	1	0	0	0	0	0	1	0	0	0	0	0	0	0	0	0	0	0	0	0
EH3069	1	1	1	1	1	1	1	0	1	1	0	1	0	1	0	0	0	0	1	1	1	0	0	0	1	1	0	0	1	1	0	0	0	0	0	1	0	0	0	0	0	0	0	0	0	0	0	0	0
EH3070	1	1	1	1	1	1	1	0	1	1	0	1	0	1	0	0	0	0	1	1	1	0	0	0	1	1	0	0	1	1	0	0	0	0	0	1	0	0	0	0	0	0	0	0	0	0	0	0	0
EH3074	1	1	1	1	1	1	1	0	1	1	0	1	0	1	0	0	0	0	1	1	1	0	0	0	1	1	0	0	1	1	0	0	0	0	0	1	0	0	0	0	0	0	0	0	0	0	0	0	0
EH3075	1	1	1	1	1	1	1	0	1	1	0	1	0	1	0	0	0	0	1	1	1	0	0	0	1	1	0	0	1	1	0	0	0	0	0	1	0	0	0	0	0	0	0	0	0	0	0	0	0
EH3078	1	1	1	1	1	1	1	0	1	1	0	1	0	1	0	0	0	0	1	1	1	0	0	0	1	1	0	0	1	1	0	0	0	0	0	1	0	0	0	0	0	0	0	0	0	0	0	0	0
EH3079	1	1	1	1	1	1	1	0	1	1	0	1	0	1	0	0	0	0	1	1	1	0	0	0	1	1	0	0	1	1	0	0	0	0	0	1	0	0	0	0	0	0	0	0	0	0	0	0	0
EH3081	1	1	1	1	1	1	0	1	1	1	0	1	0	1	1	0	0	0	1	1	1	1	0	1	1	1	0	0	0	1	1	0	0	0	0	0	0	0	0	0	0	0	0	0	0	0	0	0	0
EH3124	1	0	1	1	1	1	1	1	1	1	0	1	0	1	1	0	0	1	1	1	1	1	1	1	1	0	0	0	1	1	1	0	0	0	0	0	0	0	0	0	0	0	0	0	0	0	0	0	0
EH3137	1	0	1	1	1	1	1	1	1	1	0	1	0	1	1	0	0	1	1	1	1	1	1	1	1	0	0	0	1	1	1	0	0	0	0	0	0	0	0	0	0	0	0	0	0	0	0	0	0
EH3138	1	0	1	1	1	1	1	0	1	1	0	1	0	0	1	0	0	0	1	1	1	1	0	0	0	0	0	0	0	1	0	0	1	1	1	0	0	0	1	0	0	0	0	0	0	0	0	0	0
EH3144	0	1	1	1	1	1	1	1	1	1	0	1	0	1	1	0	0	1	1	1	1	1	1	1	1	0	0	0	1	1	1	0	0	0	0	0	0	0	0	0	0	0	0	0	0	0	0	0	0
EH3147	0	1	1	1	1	1	1	1	1	1	0	1	0	1	1	0	0	1	1	1	1	1	1	1	1	0	0	0	1	1	1	0	0	0	0	0	0	0	0	0	0	0	0	0	0	0	0	0	0
EH3148	0	1	0	1	0	0	0	0	0	0	0	0	0	0	0	0	0	0	0	0	0	0	1	0	0	0	0	0	0	0	0	0	1	1	1	1	0	0	0	1	0	1	0	0	0	0	0	0	1
EH3156	0	1	0	1	1	0	0	0	0	0	0	0	0	0	0	0	0	0	0	0	0	0	1	0	0	0	0	0	0	0	0	0	1	1	1	1	0	0	0	0	0	1	0	0	1	1	1	1	1
EH3168	0	1	1	1	0	1	1	0	1	1	0	1	0	0	1	0	0	0	1	1	1	1	0	0	0	0	0	0	0	1	0	0	1	1	1	0	0	0	0	0	0	0	0	0	0	0	0	0	0
EH3172	0	1	1	1	0	1	1	0	1	1	0	1	0	0	1	0	0	0	1	1	1	1	0	0	0	0	0	0	0	1	0	0	1	1	1	0	0	0	0	0	0	0	0	0	0	0	0	0	0
EH3173	0	1	1	1	0	1	1	0	1	1	0	1	0	0	1	0	0	0	1	1	1	1	0	0	0	0	0	0	0	1	0	0	1	1	1	0	0	0	0	0	0	0	0	0	0	0	0	0	0
EH3180	0	1	1	1	0	1	1	0	1	1	0	1	0	0	1	0	0	0	1	1	1	1	0	0	0	0	0	0	0	1	0	0	1	1	1	0	0	0	0	0	0	0	0	0	0	0	0	0	0
EH3187	0	1	0	1	1	1	0	0	0	0	0	0	1	0	0	0	0	0	1	0	0	0	1	0	0	0	0	1	0	0	0	1	1	1	1	0	1	0	0	0	0	0	0	0	0	0	0	0	0
EH3189	0	1	1	1	0	0	0	1	1	0	1	1	0	1	0	0	0	0	0	0	1	0	0	0	0	0	0	0	1	1	0	0	0	0	0	0	0	0	0	0	0	0	0	0	0	0	0	0	0
EH3190	1	1	0	1	1	1	0	0	0	0	0	0	1	0	0	0	0	0	1	0	0	0	1	0	0	0	0	1	0	0	0	1	1	1	1	1	1	0	0	1	0	0	0	0	0	0	0	0	0
EH3191	1	1	1	1	1	1	0	1	1	1	0	1	0	1	1	0	0	0	1	1	1	1	0	1	1	1	0	0	0	1	1	0	0	0	0	0	0	0	0	0	0	0	0	0	0	0	0	0	0
EH3192	1	1	1	1	1	1	0	1	1	1	0	1	0	1	1	0	0	0	1	1	1	1	0	1	1	1	0	0	0	1	1	0	0	0	0	0	0	0	0	0	0	0	0	0	0	0	0	0	0
EH3193	1	1	1	1	1	1	1	0	1	1	0	1	0	1	0	0	0	0	1	1	1	1	0	0	1	1	0	0	1	1	0	0	0	0	0	0	0	0	0	0	0	0	0	0	0	0	0	0	0
EH3194	1	1	1	1	1	1	0	1	1	1	0	1	0	1	1	0	0	0	1	1	1	1	0	1	1	1	0	0	0	1	1	0	0	0	0	0	0	0	0	0	0	0	0	0	0	0	0	0	0
EH3195	1	1	0	1	1	1	0	0	0	0	0	0	1	0	0	0	0	0	1	0	0	0	1	0	0	0	0	1	0	0	0	1	1	1	1	1	1	0	0	0	0	0	0	0	0	0	0	0	0
EH3196	0	1	1	1	1	1	1	1	1	1	0	1	0	1	1	0	0	0	1	1	1	1	1	1	1	0	0	0	1	1	1	0	0	0	0	0	0	0	0	0	0	0	0	0	0	0	0	0	0
EH3197	1	0	0	1	0	1	0	0	0	0	0	0	1	0	0	0	0	1	0	0	0	0	1	0	0	0	0	1	0	0	0	1	0	0	0	0	1	0	1	0	0	0	0	0	0	0	0	0	0
EH3198	0	1	1	1	1	1	1	0	1	1	0	1	0	1	1	0	0	0	1	1	1	1	1	1	1	0	0	0	1	1	1	0	0	0	0	0	0	0	0	0	0	0	0	0	0	0	0	0	0
EH3199	0	1	1	1	1	1	1	1	1	1	0	1	0	1	0	0	0	1	1	1	1	0	1	0	1	1	0	0	1	1	0	0	0	0	0	0	0	0	1	0	0	0	0	0	0	0	0	0	0
EH3201	0	1	0	1	1	1	0	0	0	0	0	0	1	0	0	0	0	0	1	0	0	0	1	0	0	0	0	1	0	0	0	1	1	1	1	1	1	0	0	0	0	0	0	0	0	0	0	0	0
EH3203	1	1	1	1	1	1	1	0	1	1	0	1	0	1	0	0	0	1	1	1	1	1	0	0	1	1	0	0	1	1	0	0	0	0	0	0	0	0	0	0	0	0	0	0	0	0	0	0	0
EH3204	0	1	0	1	1	0	0	0	0	0	0	0	0	0	0	0	0	0	0	0	0	0	0	0	0	0	0	0	0	0	0	0	0	0	0	0	1	0	0	0	0	0	0	0	0	0	0	0	0
EH3205	1	0	1	1	1	1	1	0	1	1	0	1	0	0	1	0	0	1	1	1	1	1	0	0	0	0	0	0	0	1	0	0	1	1	1	0	0	0	1	0	0	0	0	0	0	0	0	0	0
EH3206	1	0	0	1	1	1	0	0	0	0	0	0	1	0	0	0	1	0	1	0	0	0	1	0	0	0	0	1	0	0	0	1	0	0	0	1	1	0	0	0	0	0	0	0	0	0	0	0	0
EH3208	0	1	1	1	1	1	1	1	1	1	0	1	0	1	1	0	0	1	1	1	1	1	1	1	1	0	0	0	1	1	1	0	0	0	0	0	0	0	0	0	0	0	0	0	0	0	0	0	0
EH3210	0	1	1	1	1	1	1	1	1	1	0	1	0	1	1	0	0	1	1	1	1	1	1	1	1	0	0	0	1	1	1	0	0	0	0	0	0	0	0	0	0	0	0	0	0	0	0	0	0
EH3211	0	1	1	1	1	1	1	1	1	1	0	1	0	1	1	0	0	0	1	1	1	1	1	1	1	0	0	0	1	1	1	0	0	0	0	0	0	0	0	0	0	0	0	0	0	0	0	0	0
EH3212	0	1	1	1	0	1	1	0	1	1	0	1	1	0	1	0	0	0	1	1	1	1	0	0	0	0	0	0	0	1	0	0	1	1	1	0	0	0	0	0	0	0	0	0	0	0	0	0	0
EH3213	1	1	1	1	1	1	1	0	1	1	0	1	0	1	0	0	1	0	1	1	1	1	0	0	1	1	0	0	1	1	0	0	0	0	0	0	0	0	0	0	0	0	0	0	0	0	0	0	0
EH3215	1	1	1	1	1	1	0	1	1	1	0	1	0	1	1	0	0	0	1	1	1	1	0	1	1	1	0	0	0	1	1	0	0	0	0	0	0	0	0	0	0	0	0	0	0	0	0	0	0
EH3216	1	1	1	1	1	1	0	1	1	1	0	1	0	1	1	0	0	0	1	1	1	1	0	1	1	1	0	0	0	1	1	0	0	0	0	0	0	0	0	0	0	0	0	0	0	0	0	0	0
EH3218	1	0	1	1	0	1	1	0	1	1	0	1	1	1	0	0	0	0	1	1	1	1	0	0	1	1	0	0	1	1	0	0	0	0	0	0	0	0	0	0	0	0	0	0	0	0	0	0	0
EH3219	0	1	0	1	1	1	0	0	0	0	0	0	1	0	0	0	0	0	1	0	0	0	1	0	0	0	0	1	0	0	0	1	1	1	1	1	1	0	0	0	0	0	0	0	0	0	0	0	0
EH3221	0	1	1	1	1	1	0	1	1	1	0	1	1	1	1	0	0	0	1	1	1	1	1	1	1	0	0	0	1	1	0	0	0	0	0	0	0	0	0	0	0	0	0	0	0	0	0	0	0
EH3222	1	0	1	1	1	1	0	1	1	0	0	1	1	0	1	0	0	0	1	1	1	1	1	0	1	0	0	0	0	1	0	0	0	0	0	0	0	0	0	0	0	0	0	0	0	0	0	0	0
EH3223	0	1	1	1	1	1	0	1	1	1	0	1	0	1	1	0	0	0	1	1	1	1	0	1	1	1	0	0	0	1	1	0	0	0	0	0	0	0	0	0	0	0	0	0	0	0	0	0	0
EH3225	0	1	0	1	1	0	0	0	0	0	0	0	0	0	0	0	0	0	0	0	0	0	0	0	0	0	0	0	0	0	0	0	0	0	0	0	0	0	0	0	0	0	0	0	0	0	0	0	0
EH3226	1	1	1	1	1	1	0	1	1	1	0	1	0	1	1	0	0	0	1	1	1	1	0	1	1	1	0	0	0	1	1	0	0	0	0	0	0	0	0	0	0	0	0	0	0	0	0	0	0
EH3227	1	1	1	1	1	1	0	1	1	1	0	1	0	1	1	0	0	0	1	1	1	0	0	1	1	1	0	0	0	1	1	0	0	0	0	0	0	0	0	0	0	0	0	0	0	0	0	0	0
EH3228	1	0	1	1	1	1	0	1	1	1	0	1	0	1	1	0	0	0	1	1	1	1	0	1	1	0	0	0	1	1	1	0	0	0	0	0	0	0	0	0	0	0	0	0	0	0	0	0	0
EH3229	1	0	1	1	1	1	1	0	1	1	0	1	0	1	0	0	0	0	1	1	1	0	0	0	1	1	0	0	1	1	0	0	0	0	0	0	0	0	0	0	0	0	0	0	0	0	0	0	0
EH3230	1	0	1	1	0	1	0	1	1	0	0	1	0	1	1	0	0	0	1	1	1	0	1	0	1	1	0	0	0	1	0	0	0	0	0	0	0	0	0	0	0	0	0	0	0	0	0	0	0
EH3231	0	1	1	1	1	1	0	1	1	1	0	1	0	1	1	0	0	0	1	1	1	1	0	1	1	1	0	0	0	1	1	0	0	0	0	0	0	0	0	0	0	0	0	0	0	0	0	0	0
EH3232	1	0	1	1	1	1	1	1	1	1	0	1	0	1	1	0	0	0	1	1	1	1	1	1	1	0	0	0	1	1	1	0	0	0	0	0	0	0	0	0	0	0	0	0	0	0	0	0	0
EH3233	0	1	1	1	1	1	0	1	1	1	0	1	1	1	1	0	0	0	1	1	1	1	0	1	1	0	0	0	1	1	1	0	0	0	0	0	0	0	0	0	0	0	0	0	0	0	0	0	0
EH3234	1	1	1	1	1	1	0	1	1	1	0	1	0	1	1	0	0	0	1	1	1	1	0	1	1	1	0	0	0	1	1	0	0	0	0	0	0	0	0	0	0	0	0	0	0	0	0	0	0
EH3235	1	1	1	1	1	1	0	1	1	1	0	1	0	1	1	0	0	0	1	1	1	1	0	1	1	1	0	0	0	1	1	0	0	0	0	0	0	0	0	0	0	0	0	0	0	0	0	0	0
EH3237	1	1	1	1	1	1	0	1	1	1	0	1	0	1	1	0	0	0	1	1	1	1	0	1	1	1	0	0	0	1	1	0	0	0	0	0	0	0	0	0	0	0	0	0	0	0	0	0	0
EH3238	1	0	1	1	0	1	1	0	1	1	0	1	0	1	0	0	0	0	1	1	1	0	0	1	1	1	0	0	1	1	0	0	0	0	0	0	0	0	0	0	0	0	0	0	0	0	0	0	0
EH3239	0	1	1	1	1	1	0	1	1	1	0	1	0	1	1	0	0	0	1	1	1	1	0	1	1	1	0	0	0	1	1	0	0	0	0	0	0	0	0	0	0	0	0	0	0	0	0	0	0
EH3240	0	1	1	1	1	1	0	1	1	1	0	1	0	1	1	0	0	0	1	1	1	1	0	1	1	1	0	0	0	1	1	0	0	0	0	0	0	0	0	0	0	0	0	0	0	0	0	0	0
EH3241	0	1	1	1	1	1	0	1	1	1	0	1	0	1	1	0	0	0	1	1	1	1	0	1	1	1	0	0	0	1	1	0	0	0	0	0	0	0	0	0	0	0	0	0	0	0	0	0	0
EH3242	0	1	1	1	1	1	0	1	1	1	0	1	0	1	1	0	0	0	1	1	1	1	0	1	1	1	0	0	0	1	1	0	0	0	0	0	0	0	0	0	0	0	0	0	0	0	0	0	0
EH3243	0	1	0	1	1	0	0	0	0	0	0	0	0	0	0	0	0	0	1	0	0	0	1	0	0	0	0	0	0	0	0	0	0	0	0	0	0	0	0	0	0	0	0	0	0	0	0	0	0
EH3244	1	1	1	1	1	1	0	1	1	1	0	1	0	1	1	0	0	0	1	1	1	0	0	1	1	1	0	0	0	1	1	0	0	0	0	0	0	0	0	0	0	0	0	0	0	0	0	0	0
EH3246	1	0	1	1	0	1	0	1	1	0	0	1	0	1	1	0	0	0	1	1	1	0	1	0	1	1	0	0	0	1	0	0	0	0	0	0	0	0	0	0	0	0	0	0	0	0	0	0	0
EH3247	0	1	1	1	1	1	1	1	1	1	0	1	0	1	1	0	0	0	1	1	1	1	1	1	1	0	0	0	1	1	1	0	0	0	0	0	0	0	0	0	0	0	0	0	0	0	0	0	0
EH3248	1	0	1	1	0	1	0	1	1	0	0	1	0	1	1	0	0	0	1	1	1	1	1	0	1	1	0	0	0	1	0	0	0	0	0	0	0	0	0	0	0	0	0	0	0	0	0	0	0
EH3249	1	0	1	1	1	1	1	1	1	1	0	1	0	1	1	0	0	0	1	1	1	1	1	1	1	0	0	0	1	1	1	0	0	0	0	1	0	0	0	0	0	0	0	0	0	0	0	0	0
EH3250	0	1	1	1	1	1	0	1	1	1	0	1	0	1	1	0	0	0	1	1	1	1	0	1	1	1	0	0	0	1	1	0	0	0	0	0	0	0	0	0	0	0	0	0	0	0	0	0	0
EH3251	1	1	1	1	1	1	0	1	1	1	0	1	0	1	1	0	0	0	1	1	1	1	0	1	1	1	0	0	0	1	1	0	0	0	0	0	0	0	0	0	0	0	0	0	0	0	0	0	0
EH3252	1	0	1	1	1	1	1	1	1	1	0	1	1	1	1	0	0	0	1	1	1	0	1	1	1	0	0	0	1	1	1	0	0	1	1	0	0	0	0	1	0	0	0	0	0	0	0	0	0
EH3253	1	1	1	1	1	1	0	1	1	0	0	1	1	1	1	0	0	0	0	1	1	0	1	0	1	0	0	0	0	1	0	0	0	0	0	0	0	0	0	0	0	0	0	0	0	0	0	0	0
EH3254	0	1	1	1	1	1	0	1	1	1	0	1	1	1	1	0	0	0	1	1	1	1	1	1	1	0	0	0	1	1	0	0	0	0	0	0	0	0	0	0	0	0	0	0	0	0	0	0	0
EH3255	1	1	1	1	1	1	0	1	1	1	0	1	0	1	1	0	0	0	1	1	1	1	0	1	1	1	0	0	0	1	1	0	0	0	0	0	0	0	0	0	0	0	0	0	0	0	0	0	0
EH3256	1	1	1	1	1	1	0	1	1	1	0	1	0	1	1	0	0	0	1	1	1	1	0	1	1	1	0	0	0	1	1	0	0	0	0	0	0	0	0	0	0	0	0	0	0	0	0	0	0
EH3257	0	1	1	1	0	1	1	0	1	1	0	1	1	0	1	0	0	0	1	1	1	1	0	0	0	0	0	0	0	1	0	0	1	1	1	0	0	0	0	0	0	0	0	0	0	0	0	0	0
EH3258	1	1	1	1	1	1	1	1	1	1	0	1	0	1	1	0	0	0	1	1	1	1	1	1	1	0	0	0	1	1	1	0	0	0	0	0	0	0	0	0	0	0	0	0	0	0	0	0	0
EH3259	1	1	1	1	1	1	0	1	1	1	0	1	0	1	1	0	0	0	1	1	1	1	0	1	1	1	0	0	0	1	1	0	0	0	0	0	0	0	0	0	0	0	0	0	0	0	0	0	0
EH3260	1	1	1	1	1	1	0	1	1	1	0	1	0	1	1	0	0	0	1	1	1	1	0	1	1	1	0	0	0	1	1	0	0	0	0	0	0	0	0	0	0	0	0	0	0	0	0	0	0
EH3261	1	1	1	1	1	1	0	1	1	1	0	1	0	1	1	0	0	0	1	1	1	1	0	1	1	1	0	0	0	1	1	0	0	0	0	0	0	0	0	0	0	0	0	0	0	0	0	0	0
EH3262	0	1	1	1	1	1	0	1	1	1	0	1	0	1	1	0	0	0	1	1	1	1	0	1	1	1	0	0	0	1	1	0	0	0	0	0	0	0	0	0	0	0	0	0	0	0	0	0	0
EH3263	1	1	1	1	1	1	0	1	1	1	0	1	0	1	1	0	0	0	1	1	1	1	0	1	1	1	0	0	0	1	1	0	0	0	0	0	0	0	0	0	0	0	0	0	0	0	0	0	0
EH3264	0	1	1	1	1	1	0	1	1	1	0	1	0	1	1	0	0	0	1	1	1	1	0	1	1	1	0	0	0	1	1	0	0	0	0	0	0	0	0	0	0	0	0	0	0	0	0	0	0
EH3265	0	1	1	1	1	1	0	1	1	1	0	1	0	1	1	0	0	0	1	1	1	1	0	1	1	1	0	0	0	1	1	0	0	0	0	0	0	0	0	0	0	0	0	0	0	0	0	0	0
EH3266	0	1	1	1	1	1	0	1	1	1	0	1	0	1	1	0	0	0	1	0	1	1	0	1	1	1	0	0	0	1	1	0	0	0	0	0	0	0	0	0	0	0	0	0	0	0	0	0	0
EH3267	1	1	1	1	1	1	0	1	1	1	0	1	0	1	1	0	0	0	1	1	1	1	0	1	1	1	0	0	0	1	1	0	0	0	0	0	0	0	0	0	0	0	0	0	0	0	0	0	0
EH3269	1	1	1	1	1	1	0	1	1	1	0	1	0	1	1	0	0	0	1	1	1	1	0	1	1	1	0	0	0	1	1	0	0	0	0	0	0	0	0	0	0	0	0	0	0	0	0	0	0
EH3273	1	1	1	1	1	1	0	1	1	1	0	1	0	1	1	0	0	0	1	1	1	1	0	1	1	1	0	0	0	1	1	0	0	0	0	0	0	0	0	0	0	0	0	0	0	0	0	0	0
EH3274	1	1	1	1	1	1	0	1	1	1	0	1	0	1	1	0	0	0	1	1	1	1	0	1	1	1	0	0	0	1	1	0	0	0	0	0	0	0	0	0	0	0	0	0	0	0	0	0	0
EH3275	0	1	1	1	1	1	1	0	1	1	0	1	0	0	1	0	0	1	1	1	1	1	0	0	0	0	0	0	0	1	0	0	1	1	1	0	0	0	1	0	0	0	0	0	0	0	0	0	0
EH3276	1	1	1	1	1	1	0	1	1	1	0	1	0	1	1	0	0	0	1	1	1	1	0	1	1	1	0	0	0	1	1	0	0	0	0	0	0	0	0	0	0	0	0	0	0	0	0	0	0
EH3277	0	1	1	1	1	0	0	1	1	1	0	1	0	1	0	0	0	0	1	1	1	1	0	0	1	0	0	0	0	1	0	0	0	0	0	0	0	0	0	0	0	0	0	0	0	0	0	0	0
EH3278	0	1	1	1	0	1	1	0	1	1	0	1	1	0	1	0	0	0	1	1	1	1	0	0	0	0	0	0	0	1	0	0	1	1	1	0	0	0	0	0	0	0	0	0	0	0	0	0	0
EH3279	1	1	1	1	1	1	0	1	1	1	0	1	0	1	1	0	0	0	1	1	1	1	0	1	1	1	0	0	0	1	1	0	0	0	0	0	0	0	0	0	0	0	0	0	0	0	0	0	0
EH3280	1	1	1	1	1	1	0	1	1	1	0	1	0	1	1	0	0	0	1	1	1	1	0	1	1	1	0	0	0	1	1	0	0	0	0	0	0	0	0	0	0	0	0	0	0	0	0	0	0
EH3281	1	1	1	1	1	1	0	1	1	1	0	1	0	1	1	0	0	0	1	1	1	1	0	1	1	1	0	0	0	1	1	0	0	0	0	0	0	0	0	0	0	0	0	0	0	0	0	0	0
EH3282	1	1	1	1	1	1	0	1	1	1	0	1	0	1	1	0	0	0	1	1	1	1	0	1	1	1	0	0	0	1	1	0	0	0	0	0	0	0	0	0	0	0	0	0	0	0	0	0	0
EH3283	1	0	0	1	1	1	0	0	0	0	0	0	1	0	0	0	0	0	1	0	0	0	1	0	0	0	0	1	0	0	0	1	1	1	1	1	1	0	0	0	0	0	0	0	0	0	0	0	0
EH3284	1	1	1	1	1	1	0	1	1	1	0	1	0	1	1	0	0	0	1	1	1	1	0	1	1	1	0	0	0	1	1	0	0	0	0	0	0	0	0	0	0	0	0	0	0	0	0	0	0
EH3285	0	1	1	1	1	1	0	1	1	1	0	1	0	1	1	0	0	0	1	1	1	1	0	1	1	1	0	0	0	1	1	0	0	0	0	0	0	0	0	0	0	0	0	0	0	0	0	0	0
EH3286	1	0	1	1	1	1	0	1	1	1	0	1	1	1	1	0	0	0	1	1	1	1	0	1	1	0	0	0	1	1	1	0	0	0	0	0	0	0	0	0	0	0	0	0	0	0	0	0	0
EH3287	1	1	1	1	1	1	0	1	1	1	0	1	0	1	1	0	0	0	1	1	1	1	0	1	1	1	0	0	0	1	1	0	0	0	0	0	0	0	0	0	0	0	0	0	0	0	0	0	0
EH3289	0	1	1	1	1	1	0	1	1	1	0	1	0	1	1	0	0	0	1	1	1	1	0	1	1	1	0	0	0	1	1	0	0	0	0	0	0	0	0	0	0	0	0	0	0	0	0	0	0
EH3292	0	1	1	1	1	1	1	1	1	1	0	1	0	1	1	0	0	1	1	1	1	1	1	1	1	0	0	0	1	1	1	0	0	0	0	0	0	0	0	0	0	0	0	0	0	0	0	0	0
EH3293	1	1	1	1	1	1	1	1	1	0	0	1	0	1	0	0	0	0	0	1	1	1	1	0	1	0	0	0	1	1	0	0	0	0	0	1	0	0	0	0	0	0	0	0	0	0	0	0	0
EH3294	0	1	1	1	1	1	0	1	1	1	0	1	0	1	1	0	0	0	1	1	1	1	0	1	1	1	0	0	0	1	1	0	0	0	0	0	0	0	0	0	0	0	0	0	0	0	0	0	0
EH3297	0	1	1	1	1	1	0	1	1	1	0	1	0	1	1	0	0	0	1	1	1	1	0	1	1	1	0	0	0	1	1	0	0	0	0	0	0	0	0	0	0	0	0	0	0	0	0	0	0
EH3323	0	1	1	1	1	1	1	1	1	1	0	1	0	1	0	0	0	1	1	1	1	1	1	0	1	1	0	0	1	1	0	0	0	0	0	0	0	0	1	0	0	0	0	0	0	0	0	0	0
EH3324	1	1	1	1	1	1	0	1	1	1	0	1	0	1	1	0	0	0	1	0	1	1	0	1	1	1	0	0	0	1	1	0	0	0	0	0	0	0	0	0	0	0	0	0	0	0	0	0	0
EH3325	1	0	0	1	1	0	0	0	0	0	0	0	0	0	1	0	0	0	1	0	0	0	1	0	0	0	1	0	0	0	0	0	0	0	0	0	0	0	0	0	1	0	0	0	0	0	0	0	0
EH3326	0	1	1	1	1	1	0	1	1	1	0	1	0	1	1	0	0	0	1	1	1	1	0	1	1	1	0	0	0	1	1	0	0	0	0	0	0	0	0	0	0	0	0	0	0	0	0	0	0
EH3327	1	1	1	1	1	1	0	1	1	1	0	1	0	1	1	0	0	0	1	1	1	1	0	1	1	1	0	0	0	1	1	0	0	0	0	0	0	0	0	0	0	0	0	0	0	0	0	0	0
EH3329	1	0	1	1	1	1	1	1	1	1	0	1	0	1	1	0	0	0	1	1	1	1	1	1	1	0	0	0	1	1	1	0	0	0	0	1	0	0	0	0	0	0	0	0	0	0	0	0	0
EH3330	0	1	1	1	1	1	0	1	1	1	0	1	0	1	1	0	0	0	1	1	1	1	0	0	1	0	0	0	1	1	1	0	0	0	0	0	0	0	0	0	0	0	0	0	0	0	0	0	0
EH3331	1	1	1	1	1	1	0	1	1	1	0	1	0	1	1	0	0	0	1	1	1	1	0	1	1	1	0	0	0	1	1	0	0	0	0	0	0	0	0	0	0	0	0	0	0	0	0	0	0
EH3332	0	1	1	1	1	1	0	1	1	1	0	1	0	1	1	0	0	0	1	1	1	1	0	1	1	1	0	0	0	1	1	0	0	0	0	0	0	0	0	0	0	0	0	0	0	0	0	0	0
EH3334	0	1	1	1	0	0	0	1	1	0	0	1	0	0	0	0	0	0	0	0	1	0	0	0	0	0	0	0	0	1	0	0	0	0	0	0	0	0	0	0	0	0	0	0	0	0	0	0	0
EH3339	1	1	1	1	1	1	0	1	1	1	0	1	0	1	1	0	0	0	1	1	1	1	0	1	1	1	0	0	0	1	1	0	0	0	0	0	0	0	0	0	0	0	0	0	0	0	0	0	0
EH3341	1	1	0	1	1	1	0	0	0	0	0	0	1	0	0	0	0	0	1	0	0	0	1	0	0	0	0	1	0	0	0	1	1	1	1	0	1	0	0	0	0	0	0	0	0	0	0	0	0
EH3342	1	1	1	1	1	1	0	1	1	1	0	1	0	1	1	0	0	0	1	1	1	1	0	1	1	1	0	0	0	1	1	0	0	0	0	0	0	0	0	0	0	0	0	0	0	0	0	0	0
EH3343	1	1	1	1	1	1	0	1	1	1	0	1	0	1	1	0	0	0	1	1	1	1	0	1	1	1	0	0	0	1	1	0	0	0	0	0	0	0	0	0	0	0	0	0	0	0	0	0	0
EH3344	0	1	1	1	1	1	0	1	1	1	0	1	0	1	1	0	0	0	1	1	1	1	0	1	1	1	0	0	0	1	1	0	0	0	0	0	0	0	0	0	0	0	0	0	0	0	0	0	0
EH3345	0	1	1	1	1	1	0	1	1	1	0	1	0	1	1	0	0	0	1	1	1	1	0	1	1	1	0	0	0	1	1	0	0	0	0	0	0	0	0	0	0	0	0	0	0	0	0	0	0
EH3347	1	0	1	1	1	1	1	1	1	0	0	1	0	1	0	0	1	1	1	1	1	1	1	1	1	0	0	0	1	1	0	0	0	0	0	0	0	0	1	0	0	0	0	0	0	0	0	0	0
EH3348	0	1	1	1	1	1	1	1	1	1	0	1	0	1	0	0	0	0	0	1	1	1	0	0	1	1	0	0	1	1	0	0	0	0	0	0	0	0	0	0	0	0	0	0	0	0	0	0	0
EH3349	0	1	1	1	1	1	0	1	1	1	0	1	0	1	1	0	0	0	1	1	1	1	0	1	1	1	0	0	0	1	1	0	0	0	0	0	0	0	0	0	0	0	0	0	0	0	0	0	0
EH3350	1	1	1	1	1	1	0	1	1	1	0	1	0	1	1	0	0	0	1	1	1	1	0	1	1	1	0	0	0	1	1	0	0	0	0	0	0	0	0	0	0	0	0	0	0	0	0	0	0
EH3351	1	1	1	1	1	1	0	1	1	1	0	1	0	1	1	0	0	0	1	1	1	1	0	1	1	1	0	0	0	1	1	0	0	0	0	0	0	0	0	0	0	0	0	0	0	0	0	0	0
EH3353	1	1	1	1	1	1	0	1	1	1	0	1	0	1	1	0	0	0	1	1	1	1	0	1	1	1	0	0	0	1	1	0	0	0	0	0	0	0	0	0	0	0	0	0	0	0	0	0	0
EH3354	1	1	1	1	1	1	0	1	1	1	0	1	0	1	1	0	0	0	1	1	1	1	0	1	1	1	0	0	0	1	1	0	0	0	0	0	0	0	0	0	0	0	0	0	0	0	0	0	0
EH3355	1	1	1	1	1	1	0	1	1	1	0	1	0	1	1	0	0	0	1	1	1	1	0	1	1	1	0	0	0	1	1	0	0	0	0	0	0	0	0	0	0	0	0	0	0	0	0	0	0
EH3357	1	1	1	1	1	1	0	1	1	1	0	1	0	1	1	0	0	0	1	1	1	1	0	1	1	1	0	0	0	1	1	0	0	0	0	0	0	0	0	0	0	0	0	0	0	0	0	0	0
EH3358	1	1	1	1	1	1	0	1	1	1	0	1	0	1	1	0	0	0	1	1	1	1	0	1	1	1	0	0	0	1	1	0	0	0	0	0	0	0	0	0	0	0	0	0	0	0	0	0	0
EH3363	1	1	1	1	1	1	0	1	1	1	0	1	0	1	1	0	0	0	1	1	1	1	0	1	1	1	0	0	0	1	1	0	0	0	0	0	0	0	0	0	0	0	0	0	0	0	0	0	0
EH3364	1	1	1	1	1	1	0	1	1	1	0	1	0	1	1	0	0	0	1	1	1	1	0	1	1	1	0	0	0	1	1	0	0	0	0	0	0	0	0	0	0	0	0	0	0	0	0	0	0
EH3365	0	1	1	1	0	0	1	1	1	1	0	1	0	1	0	0	0	0	1	1	1	1	1	0	1	0	0	0	1	1	0	0	0	0	0	0	0	0	0	0	0	0	0	0	0	0	0	0	0
EH3368	0	1	1	1	0	0	1	1	1	1	0	1	0	1	0	0	0	0	1	1	1	1	1	0	1	0	0	0	1	1	0	0	0	0	0	0	0	0	0	0	0	0	0	0	0	0	0	0	0
EH3369	1	0	1	1	1	1	1	0	1	1	0	1	0	1	0	0	0	1	1	1	1	0	0	0	1	1	0	0	1	1	0	0	0	0	0	0	0	0	0	0	0	0	0	0	0	0	0	0	0
EH3370	0	1	1	1	1	1	0	1	1	1	0	1	0	1	1	0	0	0	1	1	1	1	0	1	1	1	0	0	0	1	1	0	0	0	0	0	0	0	0	0	0	0	0	0	0	0	0	0	0
EH3417	1	1	0	1	1	1	0	0	0	0	0	0	1	0	0	0	0	0	1	0	0	0	1	1	0	0	0	1	0	0	0	1	1	1	1	0	1	0	0	1	0	0	0	0	0	0	0	0	0
EH3418	1	1	0	1	1	1	0	0	0	0	0	0	1	0	0	0	0	0	1	0	0	0	1	0	0	0	0	1	0	0	0	1	1	1	1	0	1	0	0	1	0	0	0	0	0	0	0	0	0
EH3419	1	1	1	1	1	1	0	1	1	1	0	1	0	1	1	0	0	0	1	1	1	1	0	1	1	1	0	0	0	1	1	0	0	0	0	0	0	0	0	0	0	0	0	0	0	0	0	0	0
EH3420	1	0	1	1	1	1	1	1	1	1	0	1	0	0	0	0	0	0	1	1	1	0	0	0	1	1	0	0	1	1	0	0	0	0	0	0	0	0	0	0	0	0	0	0	0	0	0	0	0
EH3422	1	0	1	1	1	1	1	1	1	1	0	1	0	1	0	0	0	0	1	1	1	0	0	0	1	1	0	0	1	1	0	0	0	0	0	0	0	0	0	0	0	0	0	0	0	0	0	0	0
EH3423	1	0	1	1	1	1	1	1	1	1	0	1	0	1	0	0	0	1	1	1	1	0	0	0	1	1	0	0	1	1	0	0	0	0	0	0	0	0	0	0	0	0	0	0	0	0	0	0	0
EH3424	1	1	1	1	1	1	0	1	1	1	0	1	0	1	1	0	0	0	1	1	1	1	0	1	1	1	0	0	0	1	1	0	0	0	0	0	0	0	0	0	0	0	0	0	0	0	0	0	0
EH3425	1	1	1	1	1	1	0	1	1	1	0	1	0	1	1	0	0	0	1	1	1	1	0	1	1	1	0	0	0	1	1	0	0	0	0	0	0	0	0	0	0	0	0	0	0	0	0	0	0
EH3426	0	1	1	1	1	1	0	1	1	1	0	1	0	1	1	0	0	0	1	1	1	1	0	1	1	1	0	0	0	1	1	0	0	0	0	0	0	0	0	0	0	0	0	0	0	0	0	0	0
EH3427	0	1	1	1	1	1	1	1	1	1	0	1	0	1	1	0	0	0	1	1	1	1	1	1	1	0	0	0	1	1	1	0	0	0	0	0	0	0	0	0	0	0	0	0	0	0	0	0	0
EH3429	1	1	1	1	1	1	0	1	1	1	0	1	0	1	1	0	0	0	1	1	1	1	0	1	1	1	0	0	0	1	1	0	0	0	0	0	0	0	0	0	0	0	0	0	0	0	0	0	0
EH3431	1	0	1	1	0	1	1	0	1	1	0	1	0	1	0	0	0	0	1	1	1	0	0	1	1	1	0	0	1	1	0	0	0	0	0	0	0	0	0	0	0	0	0	0	0	0	0	0	0
EH3432	1	1	1	1	1	1	0	1	1	1	0	1	0	1	1	0	0	0	1	1	1	1	0	1	1	1	0	0	0	1	1	0	0	0	0	0	0	0	0	0	0	0	0	0	0	0	0	0	0
EH3433	0	1	1	1	1	1	0	1	1	1	0	1	0	1	1	0	0	0	1	1	1	1	0	1	1	1	0	0	0	1	1	0	0	0	0	0	0	0	0	0	0	0	0	0	0	0	0	0	0
EH3434	1	0	0	1	1	1	0	0	0	0	0	0	1	0	0	0	0	0	1	0	0	0	1	0	0	0	0	1	0	0	0	1	1	1	1	1	1	0	0	0	0	0	0	0	0	0	0	0	0
EH3435	1	0	1	1	0	1	0	1	1	0	0	1	0	1	1	0	0	0	1	1	1	1	1	0	1	1	0	0	0	1	0	0	0	0	0	0	0	0	0	0	0	0	0	0	0	0	0	0	0
EH3436	1	1	1	1	1	1	0	1	1	1	0	1	0	1	1	0	0	0	1	1	1	1	0	1	1	1	0	0	0	1	1	0	0	0	0	0	0	0	0	0	0	0	0	0	0	0	0	0	0
EH3437	1	1	0	1	1	1	0	0	0	0	0	0	1	0	0	0	0	0	1	0	0	0	1	0	0	0	0	1	0	0	0	1	1	1	1	1	1	0	0	0	0	0	0	0	0	0	0	0	0
EH3438	0	1	1	1	0	0	0	1	1	0	1	1	0	1	0	0	0	0	0	0	0	1	0	0	1	0	0	0	1	1	0	0	0	0	0	0	0	0	0	0	0	0	0	0	0	0	0	0	0
EH3439	0	1	0	1	1	0	0	0	0	0	0	0	0	0	0	0	0	0	1	0	0	0	1	0	0	0	0	0	0	0	0	0	0	0	0	0	0	0	0	0	0	0	0	0	0	0	0	0	0
EH3440	1	1	1	1	1	1	0	1	1	1	0	1	0	1	1	0	0	0	1	1	1	1	0	1	1	1	0	0	0	1	1	0	0	0	0	0	0	0	0	0	0	0	0	0	0	0	0	0	0
EH3441	0	1	1	1	1	1	0	1	1	1	0	1	0	1	1	0	0	0	1	1	1	1	0	1	1	1	0	0	0	1	1	0	0	0	0	0	0	0	0	0	0	0	0	0	0	0	0	0	0
EH3443	0	1	1	1	1	1	0	1	1	1	0	1	1	1	1	0	0	0	1	1	1	1	0	1	1	0	0	0	1	1	1	0	0	0	0	0	0	0	0	0	0	0	0	0	0	0	0	0	0
EH3445	1	1	1	1	1	1	0	1	1	1	0	1	0	1	1	0	0	0	1	1	1	1	0	1	1	1	0	0	0	1	1	0	0	0	0	0	0	0	0	0	0	0	0	0	0	0	0	0	0
EH3446	0	1	0	1	1	1	0	1	0	0	0	0	1	0	0	0	0	1	1	0	0	0	0	0	0	0	0	1	0	0	0	1	0	0	0	1	1	0	1	0	0	0	0	0	0	0	0	0	0
EH3447	0	1	0	1	1	0	0	1	0	0	0	0	1	0	0	0	0	0	1	0	0	0	1	0	0	0	0	1	0	0	0	1	1	1	1	1	1	0	0	1	0	0	0	0	0	0	0	0	0
EH3448b	0	1	1	1	1	1	1	1	1	1	0	1	0	1	1	0	0	0	1	1	1	1	1	1	1	0	0	0	1	1	1	0	0	0	0	0	0	0	0	0	0	0	0	0	0	0	0	0	0
EH3450	0	1	1	1	1	1	1	1	1	1	0	1	0	1	1	0	0	0	1	1	1	1	1	1	1	0	0	0	1	1	1	0	0	0	0	0	0	0	0	0	0	0	0	0	0	0	0	0	0
EH3451	0	1	1	1	1	1	0	1	1	1	0	1	1	1	1	0	0	0	1	1	1	1	0	1	1	0	0	0	1	1	1	0	0	0	0	0	0	0	0	0	0	0	0	0	0	0	0	0	0
EH3452	0	1	1	1	1	1	0	1	1	1	0	1	0	1	1	0	0	0	1	1	1	1	0	1	1	1	0	0	0	1	1	0	0	0	0	0	0	0	0	0	1	0	0	0	0	0	0	0	0
EH3453	1	1	1	1	1	1	0	1	1	1	0	1	0	1	1	0	0	0	1	1	1	1	0	1	1	1	0	0	0	1	1	0	0	0	0	0	0	0	0	0	0	0	0	0	0	0	0	0	0
EH3454	0	1	1	1	1	1	0	1	1	1	0	1	0	1	1	0	0	0	1	1	1	1	0	1	1	1	0	0	0	1	1	0	0	0	0	0	0	0	0	0	0	0	0	0	0	0	0	0	0
EH3455	1	1	1	1	1	1	1	0	1	1	0	1	0	1	1	0	0	0	1	1	1	1	1	1	1	0	0	0	1	1	1	0	0	0	0	0	0	0	0	0	0	0	0	0	0	0	0	0	0
EH3456	1	0	1	1	1	1	1	0	1	1	0	1	0	1	0	0	0	1	1	1	1	0	0	0	1	1	0	0	1	1	0	0	0	0	0	0	0	0	0	0	0	0	0	0	0	0	0	0	0
EH3457	1	1	1	1	1	1	1	0	1	1	0	1	0	1	0	0	0	1	1	1	1	1	0	0	1	1	0	0	1	1	0	0	0	0	0	0	0	0	0	0	0	0	0	0	0	0	0	0	0
EH3458	0	1	1	1	1	1	1	0	1	1	0	1	0	1	1	0	0	1	1	1	1	1	1	1	1	0	0	0	1	1	1	0	0	0	0	0	0	0	0	0	0	0	0	0	0	0	0	0	0
EH3459	0	1	1	1	1	1	0	1	1	1	0	1	1	1	1	0	0	0	1	1	1	1	0	1	1	0	0	0	1	1	1	0	0	0	0	0	0	0	0	0	0	0	0	0	0	0	0	0	0
EH3460	1	1	1	1	1	1	0	1	1	1	0	1	0	1	1	0	0	0	1	1	1	1	0	1	1	1	0	0	0	1	1	0	0	0	0	0	0	0	0	0	0	0	0	0	0	0	0	0	0
EH3461	1	0	1	1	1	1	1	1	1	1	0	1	0	1	1	0	0	1	1	1	1	1	1	1	1	0	0	0	1	1	1	0	0	0	0	0	0	0	0	0	0	0	0	0	0	0	0	0	0
EH3462	1	1	1	1	1	1	0	1	1	1	0	1	0	1	1	0	0	0	1	1	1	1	0	1	1	1	0	0	0	1	1	0	0	0	0	0	0	0	0	0	0	0	0	0	0	0	0	0	0
EH3463	0	1	1	1	1	1	0	1	1	1	0	1	0	1	1	0	0	0	1	1	1	1	0	1	1	1	0	0	0	1	1	0	0	0	0	0	0	0	0	0	1	0	0	0	0	0	0	0	0
EH3464	0	1	1	1	1	1	0	1	1	1	0	1	0	1	1	0	0	0	1	1	1	1	0	1	1	1	0	0	0	1	1	0	0	0	0	0	0	0	0	0	0	0	0	0	0	0	0	0	0
EH3465	1	1	1	1	1	1	0	1	1	1	0	1	0	1	1	0	0	0	1	1	1	1	0	1	1	1	0	0	0	1	1	0	0	0	0	0	0	0	0	0	0	0	0	0	0	0	0	0	0
EH3466	0	1	1	1	1	1	0	1	1	1	0	1	0	1	1	0	0	0	1	1	1	1	0	1	1	1	0	0	0	1	1	0	0	0	0	0	0	0	0	0	0	0	0	0	0	0	0	0	0
EH3467	0	1	1	1	0	1	1	0	1	1	0	1	0	0	1	0	0	0	1	1	1	1	0	0	0	0	0	0	0	1	0	0	1	1	1	0	0	0	0	0	0	0	0	0	0	0	0	0	0
EH3468	0	1	1	1	1	1	0	1	1	1	0	1	1	1	1	0	0	0	1	1	1	1	0	1	1	0	0	0	1	1	1	0	0	0	0	0	0	0	0	0	0	0	0	0	0	0	0	0	0
EH3469	0	1	1	1	1	1	0	1	1	1	0	1	0	1	1	0	0	0	1	1	1	1	0	1	1	1	0	0	0	1	1	0	0	0	0	0	0	0	0	0	0	0	0	0	0	0	0	0	0
EH3470	1	1	1	1	1	1	0	1	1	1	0	1	0	1	1	0	0	0	1	1	1	1	0	1	1	1	0	0	0	1	1	0	0	0	0	0	0	0	0	0	0	0	0	0	0	0	0	0	0
EH3472	0	1	1	1	1	1	0	1	1	1	0	1	0	1	1	0	0	0	1	1	1	1	0	1	1	0	0	0	1	1	1	0	0	0	0	0	0	0	0	0	0	0	0	0	0	0	0	0	0
EH3474	1	1	1	1	1	1	0	1	1	1	0	1	0	1	1	0	0	0	1	1	1	1	0	1	1	1	0	0	0	1	1	0	0	0	0	0	0	0	0	0	0	0	0	0	0	0	0	0	0
EH3476	0	1	1	1	1	1	0	1	1	1	0	1	1	1	1	0	0	0	1	1	1	1	0	1	1	0	0	0	1	1	1	0	0	0	0	0	0	0	0	0	0	0	0	0	0	0	0	0	0
EH3478	1	0	1	1	1	1	1	1	1	0	0	1	0	1	0	0	0	0	0	1	1	1	1	0	1	0	0	0	1	1	0	0	0	0	0	1	0	0	0	0	0	0	0	0	0	0	0	0	0
EH3479	1	1	1	1	1	1	0	1	1	1	0	1	0	1	1	0	0	0	1	1	1	1	0	1	1	1	0	0	0	1	1	0	0	0	0	0	0	0	0	0	0	0	0	0	0	0	0	0	0
EH3481	0	1	1	1	1	1	0	1	1	1	0	1	1	1	1	0	0	0	1	1	1	1	0	1	1	0	0	0	1	1	1	0	0	0	0	0	0	0	0	0	0	0	0	0	0	0	0	0	0
EH3482	1	1	1	1	1	1	0	0	1	1	0	1	0	1	1	0	0	0	1	0	1	1	0	1	1	1	0	0	0	1	1	0	0	0	0	0	0	0	0	0	0	0	0	0	0	0	0	0	0
EH3483	1	1	1	1	1	1	0	1	1	1	0	1	0	1	1	0	0	0	1	1	1	1	0	1	1	1	0	0	0	1	1	0	0	0	0	0	0	0	0	0	0	0	0	0	0	0	0	0	0
EH3484	1	1	1	1	1	1	0	1	1	1	0	1	0	1	1	0	0	0	1	1	1	1	0	1	1	1	0	0	0	1	1	0	0	0	0	0	0	0	0	0	0	0	0	0	0	0	0	0	0
EH3485	1	1	1	1	1	1	0	1	1	1	0	1	0	1	1	0	0	0	1	1	1	1	0	1	1	1	0	0	0	1	1	0	0	0	0	0	0	0	0	0	0	0	0	0	0	0	0	0	0
EH3486	1	1	1	1	1	1	0	1	1	1	0	1	0	1	1	0	0	0	1	1	1	1	0	1	1	1	0	0	0	1	1	0	0	0	0	0	0	0	0	0	0	0	0	0	0	0	0	0	0
EH3487	1	1	1	1	1	1	0	1	1	1	0	1	0	1	1	0	0	0	1	1	1	1	0	1	1	1	0	0	0	1	1	0	0	0	0	0	0	0	0	0	0	0	0	0	0	0	0	0	0
EH3488	1	0	0	1	1	1	0	1	0	0	0	0	1	0	1	0	0	0	1	1	1	1	1	0	1	0	0	0	0	0	0	0	0	0	0	0	0	0	0	0	0	0	0	0	0	0	0	0	0
EH3490	1	0	1	1	0	1	1	0	1	1	0	1	1	1	0	0	0	0	1	1	1	1	0	0	1	1	0	0	1	1	0	0	0	0	0	0	0	0	0	0	0	0	0	0	0	0	0	0	0
EH3491	1	1	1	1	1	1	0	1	1	1	0	1	0	1	1	0	0	0	1	1	1	1	0	1	1	1	0	0	0	1	1	0	0	0	0	0	0	0	0	0	0	0	0	0	0	0	0	0	0
EH3492	0	1	1	1	1	1	1	1	1	1	0	1	1	1	1	0	0	0	1	1	1	1	1	1	1	0	0	0	1	1	1	0	0	0	0	0	0	0	0	0	0	0	0	0	0	0	0	0	0
EH3493	1	1	1	1	1	1	0	1	1	1	0	1	0	1	1	0	0	0	1	1	1	1	0	1	1	1	0	0	0	1	1	0	0	0	0	0	0	0	0	0	0	0	0	0	0	0	0	0	0
EH3498	1	1	1	1	1	1	0	1	1	1	0	1	0	1	1	0	0	0	1	1	1	1	0	1	1	1	0	0	0	1	1	0	0	0	0	0	0	0	0	0	0	0	0	0	0	0	0	0	0
EH3499	1	1	1	1	1	1	0	1	1	1	0	1	0	1	1	0	0	0	1	1	1	1	0	1	1	1	0	0	0	1	1	0	0	0	0	0	0	0	0	0	0	0	0	0	0	0	0	0	0
EH3500	1	0	1	1	1	1	1	0	1	1	0	1	0	1	0	0	0	0	1	1	1	0	0	0	1	1	0	0	1	1	0	0	0	0	0	0	0	0	0	0	0	0	0	0	0	0	0	0	0
EH3501	0	1	0	1	0	1	0	0	0	0	0	0	0	0	0	0	0	0	0	0	0	0	1	0	0	0	0	0	0	0	0	0	0	0	0	0	0	0	0	0	0	0	0	0	0	0	0	0	0
EH3502	1	1	1	1	1	1	0	1	1	1	0	1	0	1	1	0	0	0	1	1	1	1	0	1	1	1	0	0	0	1	1	0	0	0	0	0	0	0	0	0	0	0	0	0	0	0	0	0	0
EH3503	0	1	1	1	1	1	0	1	1	1	0	1	0	1	1	0	0	0	1	1	1	1	0	1	1	1	0	0	0	1	1	0	0	0	0	0	0	0	0	0	0	0	0	0	0	0	0	0	0
EH3504	0	1	1	1	1	1	0	1	1	1	0	1	0	1	1	0	0	0	1	1	1	1	0	1	1	1	0	0	0	1	1	0	0	0	0	0	0	0	0	0	0	0	0	0	0	0	0	0	0
EH3505	0	1	1	1	0	1	1	0	1	1	0	1	1	0	1	0	0	0	1	1	1	1	0	0	0	0	0	0	0	1	0	0	1	1	1	0	0	0	0	0	0	0	0	0	0	0	0	0	0
EH3506	1	1	0	1	1	1	0	0	0	0	0	0	1	0	0	0	0	0	1	0	0	0	1	0	0	0	0	1	0	0	0	1	0	0	1	0	0	0	0	0	0	0	0	0	0	0	0	0	0
EH3507	1	1	1	1	1	1	0	1	1	1	0	1	0	1	1	0	0	0	1	1	1	1	0	1	1	1	0	0	0	1	1	0	0	0	0	0	0	0	0	0	0	0	0	0	0	0	0	0	0
EH3508	0	1	1	1	1	1	0	1	1	1	0	1	1	1	1	0	0	0	1	1	1	1	1	1	1	0	0	0	1	1	0	0	0	0	0	0	0	0	0	0	0	0	0	0	0	0	0	0	0
EH3509	1	1	1	1	1	1	0	1	1	1	0	1	0	1	1	0	0	0	1	1	1	1	0	1	1	1	0	0	0	1	1	0	0	0	0	0	0	0	0	0	0	0	0	0	0	0	0	0	0
EH3510	0	1	1	1	1	1	0	1	1	1	0	1	1	1	1	0	0	0	1	1	1	1	0	1	1	0	0	0	1	1	1	0	0	0	0	0	0	0	0	0	0	0	0	0	0	0	0	0	0
EH3511	0	1	1	1	1	1	0	1	1	1	0	1	1	1	1	0	0	0	1	1	1	1	1	1	1	0	0	0	1	1	0	0	0	0	0	0	0	0	0	0	0	0	0	0	0	0	0	0	0
EH3512	1	0	0	1	1	0	0	0	0	0	0	0	0	0	0	0	0	0	1	0	0	0	1	0	0	0	0	0	0	0	0	0	1	1	1	1	0	0	0	0	0	0	0	0	0	0	0	0	0
EH3513	0	1	0	1	1	1	0	0	0	0	0	0	0	0	1	0	0	1	1	0	0	0	1	0	0	0	1	1	0	0	0	0	0	0	1	1	0	0	0	0	0	0	0	0	0	0	0	0	0
EH3515	1	1	0	1	1	1	0	0	0	0	0	0	0	0	1	0	1	0	1	0	0	0	1	0	0	0	1	0	0	0	0	0	0	0	0	0	0	0	0	0	0	0	0	0	0	0	0	0	0
EH3516	1	1	1	1	1	1	0	0	1	1	0	1	0	1	0	0	0	0	1	1	1	1	0	0	1	1	0	0	1	1	0	0	0	0	0	0	0	0	0	0	0	0	0	0	0	0	0	0	0
EH3524	0	1	1	1	1	1	1	1	1	1	0	1	0	1	1	0	0	0	1	1	1	1	1	1	1	0	0	0	1	1	1	0	0	0	0	0	0	0	0	0	0	0	0	0	0	0	0	0	0
EH3526	0	1	1	1	1	1	1	1	1	1	0	1	0	1	1	0	0	0	1	1	1	1	1	1	1	0	0	0	1	1	1	0	0	0	0	0	0	0	0	0	0	0	0	0	0	0	0	0	0
TIAC1150	1	1	1	1	1	1	0	1	1	1	0	1	0	1	1	0	0	0	1	1	1	1	0	1	1	1	0	0	0	1	1	0	0	0	0	0	0	0	0	0	0	0	0	0	0	0	0	0	0
TIAC1151	1	1	1	1	1	1	0	1	1	1	0	1	0	1	1	0	0	0	1	1	1	1	0	1	1	1	0	0	0	1	1	0	0	0	0	0	0	0	0	0	0	0	0	0	0	0	0	0	0
TIAC1152	1	1	1	1	1	1	0	1	1	1	0	1	0	1	1	0	0	0	1	1	1	1	0	1	1	1	0	0	0	1	1	0	0	0	0	0	0	0	0	0	0	0	0	0	0	0	0	0	0
TIAC1153	1	1	1	1	1	1	0	1	1	1	0	1	0	1	1	0	0	0	1	1	1	1	0	1	1	1	0	0	0	1	1	0	0	0	0	0	0	0	0	0	0	0	0	0	0	0	0	0	0
TIAC1177	1	1	1	1	1	1	0	1	1	1	0	1	0	1	1	0	0	0	1	1	1	1	0	1	1	1	0	0	0	1	1	0	0	0	0	0	0	0	0	0	0	0	0	0	0	0	0	0	0
TIAC1181	0	1	1	1	1	1	0	1	1	1	0	1	0	1	1	0	0	0	1	1	1	1	0	1	1	1	0	0	0	1	1	0	0	0	0	0	0	0	0	0	0	0	0	0	0	0	0	0	0
TIAC1182	1	1	1	1	1	1	0	1	1	1	0	1	0	1	1	0	0	0	1	1	1	1	0	1	1	1	0	0	0	1	1	0	0	0	0	0	0	0	0	0	0	0	0	0	0	0	0	0	0
TIAC1185	0	1	1	1	1	1	0	1	1	1	0	1	0	1	1	0	0	0	1	1	1	1	0	1	1	1	0	0	0	1	1	0	0	0	0	0	0	0	0	0	0	0	0	0	0	0	0	0	0
TIAC1186	1	1	1	1	1	1	0	1	1	1	0	1	0	1	1	0	0	0	1	1	1	1	0	1	1	1	0	0	0	1	1	0	0	0	0	0	0	0	0	0	0	0	0	0	0	0	0	0	0
TIAC1188	0	1	1	1	1	1	0	1	1	1	0	1	0	1	1	0	0	0	1	1	1	1	0	1	1	1	0	0	0	1	1	0	0	0	0	0	0	0	0	0	0	0	0	0	0	0	0	0	0
TIAC1192	0	1	1	1	1	1	0	1	1	1	0	1	0	1	1	0	0	0	1	1	1	1	0	1	1	1	0	0	0	1	1	0	0	0	0	0	0	0	0	0	0	0	0	0	0	0	0	0	0
TIAC1193	0	1	1	1	1	1	0	1	1	1	0	1	0	1	1	0	0	0	1	1	1	1	0	1	1	1	0	0	0	1	1	0	0	0	0	0	0	0	0	0	0	0	0	0	0	0	0	0	0
TIAC1218	0	1	1	1	1	1	0	1	1	1	0	1	0	1	1	0	0	0	1	1	1	1	0	1	1	1	0	0	0	1	1	0	0	0	0	0	0	0	0	0	0	0	0	0	0	0	0	0	0
TIAC1228	1	0	1	1	1	1	1	1	1	1	0	1	0	1	1	0	0	0	1	1	1	1	1	0	1	0	0	0	1	1	0	0	0	0	0	0	0	0	0	0	0	0	0	0	0	0	0	0	0
TIAC1240	0	1	1	1	1	1	0	1	1	1	0	1	0	1	1	0	0	0	1	1	1	1	0	1	1	1	0	0	0	1	1	0	0	0	0	0	0	0	0	0	0	0	0	0	0	0	0	0	0
TIAC1241	0	1	1	1	1	1	0	1	1	1	0	1	0	1	1	0	0	0	1	1	1	1	0	1	1	1	0	0	0	1	1	0	0	0	0	0	0	0	0	0	0	0	0	0	0	0	0	0	0
TIAC1242	0	1	1	1	1	1	0	1	1	1	0	1	0	1	1	0	0	0	1	1	1	1	0	1	1	1	0	0	0	1	1	0	0	0	0	0	0	0	0	0	0	0	0	0	0	0	0	0	0
TIAC1243	0	1	1	1	1	1	0	1	1	1	0	1	0	1	1	0	0	0	1	1	1	1	0	1	1	1	0	0	0	1	1	0	0	0	0	0	0	0	0	0	0	0	0	0	0	0	0	0	0
TIAC1244	0	1	1	1	1	1	0	1	1	1	0	1	0	1	1	0	0	0	1	1	1	1	0	1	1	1	0	0	0	1	1	0	0	0	0	0	0	0	0	0	0	0	0	0	0	0	0	0	0
TIAC1245	0	1	1	1	1	1	0	1	1	1	0	1	0	1	1	0	0	0	1	1	1	1	0	1	1	1	0	0	0	1	1	0	0	0	0	0	0	0	0	0	0	0	0	0	0	0	0	0	0
TIAC1246	0	1	1	1	1	1	0	1	1	1	0	1	0	1	1	0	0	0	1	1	1	1	0	1	1	1	0	0	0	1	1	0	0	0	0	0	0	0	0	0	0	0	0	0	0	0	0	0	0
TIAC1247	0	1	1	1	1	1	0	1	1	1	0	1	0	1	1	0	0	0	1	1	1	1	0	1	1	1	0	0	0	1	1	0	0	0	0	0	0	0	0	0	0	0	0	0	0	0	0	0	0
TIAC1248	0	1	1	1	1	1	0	1	1	1	0	1	0	1	1	0	0	0	1	1	1	1	0	1	1	1	0	0	0	1	1	0	0	0	0	0	0	0	0	0	0	0	0	0	0	0	0	0	0
TIAC1354	0	1	1	1	1	1	0	1	1	1	0	1	0	1	1	0	0	0	1	1	1	1	0	1	1	1	0	0	0	1	1	0	0	0	0	0	0	0	0	0	0	0	0	0	0	0	0	0	0
TIAC1356	0	1	1	1	1	1	0	1	1	1	0	1	0	1	1	0	0	0	1	1	1	1	0	1	1	1	0	0	0	1	1	0	0	0	0	0	0	0	0	0	0	0	0	0	0	0	0	0	0
TIAC1369	0	1	1	1	1	1	0	1	1	1	0	1	0	1	1	0	0	0	1	1	1	1	0	1	1	1	0	0	0	1	1	0	0	0	0	0	0	0	0	0	0	0	0	0	0	0	0	0	0
TIAC1372	0	1	1	1	1	1	0	1	1	1	0	1	0	1	1	0	0	0	1	1	1	1	0	1	1	1	0	0	0	1	1	0	0	0	0	0	0	0	0	0	0	0	0	0	0	0	0	0	0
TIAC1382	0	1	1	1	1	1	0	1	1	1	0	1	0	1	1	0	0	0	1	1	1	1	0	1	1	1	0	0	0	1	1	0	0	0	0	0	0	0	0	0	0	0	0	0	0	0	0	0	0
TIAC1398	0	1	1	1	1	1	0	1	1	1	0	1	0	1	1	0	0	0	1	1	1	1	0	1	1	1	0	0	0	1	1	0	0	0	0	0	0	0	0	0	0	0	0	0	0	0	0	0	0
TIAC1399	0	1	1	1	1	1	0	1	1	1	0	1	0	1	1	0	0	0	1	1	1	1	0	1	1	1	0	0	0	1	1	0	0	0	0	0	0	0	0	0	0	0	0	0	0	0	0	0	0
TIAC1400	0	1	1	1	1	1	0	1	1	1	0	1	0	1	1	0	0	0	1	1	1	1	0	1	1	1	0	0	0	1	1	0	0	0	0	0	0	0	0	0	0	0	0	0	0	0	0	0	0
TIAC1402	0	1	1	1	1	1	0	1	1	1	0	1	0	1	1	0	0	0	1	1	1	1	0	1	1	1	0	0	0	1	1	0	0	0	0	0	0	0	0	0	0	0	0	0	0	0	0	0	0
TIAC1408	0	1	1	1	1	1	0	1	1	1	0	1	0	1	1	0	0	0	1	1	1	1	0	1	1	1	0	0	0	1	1	0	0	0	0	0	0	0	0	0	0	0	0	0	0	0	0	0	0
TIAC1411	0	1	1	1	1	1	0	1	1	1	0	1	0	1	1	0	0	0	1	0	1	1	0	1	1	1	0	0	0	1	1	0	0	0	0	0	0	0	0	0	0	0	0	0	0	0	0	0	0
TIAC1420	0	1	1	1	1	1	0	1	1	1	0	1	0	1	1	0	0	0	1	1	1	1	0	1	1	1	0	0	0	1	1	0	0	0	0	0	0	0	0	0	0	0	0	0	0	0	0	0	0
TIAC1426	0	1	1	1	1	1	0	1	1	1	0	1	0	1	1	0	0	0	1	1	1	1	0	1	1	1	0	0	0	1	1	0	0	0	0	0	0	0	0	0	0	0	0	0	0	0	0	0	0
TIAC1428	0	1	1	1	1	1	0	1	1	1	0	1	0	1	1	0	0	0	1	1	1	1	0	1	1	1	0	0	0	1	1	0	0	0	0	0	0	0	0	0	0	0	0	0	0	0	0	0	0
TIAC1433	0	1	1	1	1	1	0	1	1	1	0	1	0	1	1	0	0	0	1	1	1	1	0	1	1	1	0	0	0	1	1	0	0	0	0	0	0	0	0	0	0	0	0	0	0	0	0	0	0
TIAC1434	1	1	1	1	1	1	0	0	1	1	0	1	0	1	1	0	0	0	1	1	1	1	0	1	1	1	0	0	0	1	1	0	0	0	0	0	0	0	0	0	0	0	0	0	0	0	0	0	0
TIAC1435	0	1	1	1	1	1	0	1	1	1	0	1	0	1	1	0	0	0	1	1	1	1	0	1	1	1	0	0	0	1	1	0	0	0	0	0	0	0	0	0	0	0	0	0	0	0	0	0	0
TIAC1440	0	1	1	1	1	1	0	1	1	1	0	1	0	1	1	0	0	0	1	1	1	1	0	1	1	1	0	0	0	1	1	0	0	0	0	1	0	0	0	0	0	0	0	0	0	0	0	0	0
TIAC1442	1	1	1	1	1	1	0	1	1	1	0	1	0	1	1	0	0	0	1	1	1	1	0	1	1	1	0	0	0	1	1	0	0	0	0	0	0	0	0	0	0	0	0	0	0	0	0	0	0
TIAC1448	1	1	1	1	1	1	0	1	1	1	0	1	0	1	1	0	0	0	1	1	1	1	0	1	1	1	0	0	0	1	1	0	0	0	0	0	0	0	0	0	0	0	0	0	0	0	0	0	0
TIAC1449	0	1	1	1	1	1	0	1	1	1	0	1	0	1	1	0	0	0	1	1	1	1	0	1	1	1	0	0	0	1	1	0	0	0	0	0	0	0	0	0	1	0	0	0	0	0	0	0	0
TIAC1454	0	1	1	1	1	1	0	1	1	1	0	1	0	1	1	0	0	0	1	1	1	1	0	1	1	1	0	0	0	1	1	0	0	0	0	0	0	0	0	0	0	0	0	0	0	0	0	0	0
TIAC1460	0	1	1	1	1	1	0	1	1	1	0	1	0	1	1	0	0	0	1	1	1	1	0	1	1	1	0	0	0	1	1	0	0	0	0	0	0	0	0	0	0	0	0	0	0	0	0	0	0
TIAC1463	0	1	1	1	1	1	0	1	1	1	0	1	0	1	1	0	0	0	1	1	1	1	0	1	1	1	0	0	0	1	1	0	0	0	0	0	0	0	0	0	0	0	0	0	0	0	0	0	0
TIAC1464	0	1	1	1	1	1	0	1	1	1	0	1	0	1	1	0	0	0	1	1	1	1	0	1	1	1	0	0	0	1	1	0	0	0	0	0	0	0	0	0	0	0	0	0	0	0	0	0	0
TIAC1472	0	1	1	1	1	1	0	1	1	1	0	1	0	1	1	0	0	0	1	1	1	1	0	1	1	1	0	0	0	1	1	0	0	0	0	0	0	0	0	0	0	0	0	0	0	0	0	0	0
TIAC1475	0	1	1	1	1	1	0	1	1	1	0	1	0	1	1	0	0	0	1	1	1	1	0	1	1	1	0	0	0	1	1	0	0	0	0	0	0	0	0	0	0	0	0	0	0	0	0	0	0
TIAC1477	0	1	1	1	1	1	0	1	1	1	0	1	0	1	1	0	0	0	1	1	1	1	0	0	1	1	0	0	0	1	1	0	0	0	0	0	0	0	0	0	1	0	0	0	0	0	0	0	0
TIAC1478	0	1	1	1	1	1	0	1	1	1	0	1	0	1	1	0	0	0	1	1	1	1	0	1	1	1	0	0	0	1	1	0	0	0	0	1	0	0	0	0	0	0	0	0	0	0	0	0	0
TIAC1479	0	1	1	1	1	1	0	1	1	1	0	1	0	1	1	0	0	0	1	1	1	1	0	1	1	1	0	0	0	1	1	0	0	0	0	1	0	0	0	0	0	0	0	0	0	0	0	0	0
TIAC1484	0	1	1	1	1	1	0	1	1	1	0	1	0	1	1	0	0	0	1	1	1	1	0	1	1	1	0	0	0	1	1	0	0	0	0	0	0	0	0	0	0	0	0	0	0	0	0	0	0
TIAC1507	0	1	1	1	1	1	0	1	1	1	0	1	0	1	1	0	0	0	1	1	1	1	0	1	1	1	0	0	0	1	1	0	0	0	0	0	0	0	0	0	0	0	0	0	0	0	0	0	0
TIAC1520	0	1	1	1	1	1	0	1	1	1	0	1	0	1	1	0	0	0	1	1	1	1	0	1	1	1	0	0	0	1	1	0	0	0	0	0	0	0	0	0	0	0	0	0	0	0	0	0	0
TIAC1521	0	1	1	1	1	1	0	1	1	1	0	1	0	1	1	0	0	0	1	1	1	1	0	1	1	1	0	0	0	1	1	0	0	0	0	0	0	0	0	0	0	0	0	0	0	0	0	0	0
TIAC1522	0	1	1	1	1	1	0	1	1	1	0	1	0	1	1	0	0	0	1	1	1	1	0	1	1	1	0	0	0	1	1	0	0	0	0	0	0	0	0	0	0	0	0	0	0	0	0	0	0
TIAC1523	0	1	1	1	1	1	0	1	1	1	0	1	0	1	1	0	0	0	1	1	1	1	0	1	1	1	0	0	0	1	1	0	0	0	0	0	0	0	0	0	0	0	0	0	0	0	0	0	0
TIAC1526	0	1	1	1	0	1	0	1	1	1	0	1	0	1	1	0	0	0	1	1	1	1	0	1	1	1	0	0	0	1	1	0	0	0	0	0	0	0	0	0	0	0	0	0	0	0	0	0	0
TIAC1527	0	1	1	1	0	1	0	1	1	1	0	1	0	1	1	0	0	0	1	1	1	1	0	1	1	1	0	0	0	1	1	0	0	0	0	0	0	0	0	0	0	0	0	0	0	0	0	0	0
TIAC1528	0	1	1	1	1	1	0	1	1	1	0	1	0	1	1	0	0	0	1	1	1	1	0	1	1	1	0	0	0	1	1	0	0	0	0	0	0	0	0	0	0	0	0	0	0	0	0	0	0
TIAC1544	0	1	1	1	1	1	0	1	1	1	0	1	0	1	1	0	0	0	1	1	1	1	0	1	1	1	0	0	0	1	1	0	0	0	0	0	0	0	0	0	0	0	0	0	0	0	0	0	0
TIAC1546	0	1	1	1	1	1	0	1	1	1	0	1	0	1	1	0	0	0	1	1	1	1	0	1	1	1	0	0	0	1	1	0	0	0	0	0	0	0	0	0	0	0	0	0	0	0	0	0	0
TIAC1550	0	1	1	1	1	1	0	1	1	1	0	1	0	1	1	0	0	0	1	1	1	1	0	1	1	1	0	0	0	1	1	0	0	0	0	0	0	0	0	0	0	0	0	0	0	0	0	0	0
TIAC1551	0	1	1	1	1	1	0	1	1	1	0	1	0	1	1	0	0	0	1	1	1	1	0	1	1	1	0	0	0	1	1	0	0	0	0	0	0	0	0	0	0	0	0	0	0	0	0	0	0
TIAC1552	0	1	1	1	1	1	0	1	1	1	0	1	0	1	1	0	0	0	1	1	1	1	0	1	1	1	0	0	0	1	1	0	0	0	0	0	0	0	0	0	0	0	0	0	0	0	0	0	0
TIAC1553	0	1	1	1	1	1	0	1	1	1	0	1	0	1	1	0	0	0	1	1	1	1	0	1	1	1	0	0	0	1	1	0	0	0	0	0	0	0	0	0	0	0	0	0	0	0	0	0	0
TIAC1558	0	1	1	1	1	1	0	1	1	1	0	1	0	1	1	0	0	0	1	1	1	1	0	1	1	1	0	0	0	1	1	0	0	0	0	0	0	0	0	0	0	0	0	0	0	0	0	0	0
TIAC1559	0	1	1	1	1	1	0	1	1	1	0	1	0	1	1	0	0	0	1	1	1	1	0	1	1	1	0	0	0	1	1	0	0	0	0	0	0	0	0	0	0	0	0	0	0	0	0	0	0
TIAC1562	0	1	1	1	1	1	0	1	1	1	0	1	0	1	1	0	0	1	1	1	1	1	0	1	1	1	0	0	0	1	1	0	0	0	0	0	0	0	0	0	0	0	0	0	0	0	0	0	0
TIAC1567	0	1	1	1	1	1	0	1	1	1	0	1	0	1	1	0	0	0	1	1	1	1	0	1	1	1	0	0	0	1	1	0	0	0	0	0	0	0	0	0	0	0	0	0	0	0	0	0	0
TIAC1568	0	1	1	1	1	1	0	1	1	1	0	1	0	1	1	0	0	0	1	1	1	1	0	1	1	1	0	0	0	1	1	0	0	0	0	0	0	0	0	0	0	0	0	0	0	0	0	0	0
TIAC1617	1	1	1	1	1	1	0	1	1	1	0	1	0	1	1	0	0	0	1	1	1	1	0	1	1	1	0	0	0	1	1	0	0	0	0	0	0	0	0	0	0	0	0	0	0	0	0	0	0
TIAC1631	1	1	1	1	1	1	0	1	1	1	0	1	0	1	1	0	0	0	1	1	1	1	0	1	1	1	0	0	0	1	1	0	0	0	0	0	0	0	0	0	0	0	0	0	0	0	0	0	0
TIAC1641	0	1	1	1	1	1	0	1	1	1	0	1	0	1	1	0	0	0	1	1	1	1	0	1	1	1	0	0	0	1	1	0	0	0	0	0	0	0	0	0	0	0	0	0	0	0	0	0	0
TIAC1642	0	1	1	1	1	1	0	1	1	1	0	1	0	1	1	0	0	0	1	1	1	1	0	1	1	1	0	0	0	1	1	0	0	0	0	0	0	0	0	0	0	0	0	0	0	0	0	0	0
TIAC1653	1	1	1	1	1	1	0	1	1	1	0	1	0	1	1	0	0	0	1	1	1	1	0	1	1	1	0	0	0	1	1	0	0	0	0	0	0	0	0	0	0	0	0	0	0	0	0	0	0
TIAC1664	0	1	1	1	1	1	0	1	1	1	0	1	0	1	1	0	0	0	1	1	1	1	0	1	1	1	0	0	0	1	1	0	0	0	0	0	0	0	0	0	0	0	0	0	0	0	0	0	0
TIAC1878	1	0	1	1	0	1	1	0	1	1	0	1	0	1	0	0	0	0	1	1	1	0	0	1	1	1	0	0	1	1	0	0	0	0	0	0	0	0	0	0	0	0	0	0	0	0	0	0	0
TIAC1879	1	0	1	1	1	1	1	1	1	1	0	1	0	1	1	0	0	0	1	1	1	1	1	1	1	0	0	0	1	1	1	0	0	0	0	1	0	0	0	0	0	0	0	0	0	0	0	0	0
TIAC1880	1	0	1	1	1	1	1	1	1	1	0	1	0	1	1	0	0	0	1	1	1	1	1	1	1	0	0	0	1	1	1	0	0	0	0	1	0	0	0	0	0	0	0	0	0	0	0	0	0
TIAC1883	1	1	1	1	1	1	1	1	1	0	0	1	0	1	0	0	0	0	1	1	1	1	1	0	1	0	0	0	1	1	0	0	0	0	0	1	0	0	0	0	0	0	0	0	0	0	0	0	0
TIAC1884	1	0	1	1	0	1	1	0	1	1	0	1	0	1	0	0	0	0	1	1	1	0	0	1	1	1	0	0	1	1	0	0	0	0	0	0	0	0	0	0	0	0	0	0	0	0	0	0	0
TIAC1885	1	0	1	1	0	1	1	0	1	1	0	1	0	1	0	0	0	0	1	1	1	0	0	1	1	1	0	0	1	1	0	0	0	0	0	0	0	0	0	0	0	0	0	0	0	0	0	0	0
TIAC1886	1	0	1	1	1	1	1	1	1	1	0	1	0	1	1	0	0	0	1	1	1	1	1	1	1	0	0	0	1	1	1	0	0	0	0	1	0	0	0	0	0	0	0	0	0	0	0	0	0
TIAC1887	1	1	1	1	1	1	1	1	1	0	0	1	0	1	0	0	0	0	1	1	1	1	1	0	1	0	0	0	1	1	0	0	0	0	0	1	0	0	0	0	0	0	0	0	0	0	0	0	0
TIAC1888	1	1	1	1	1	1	0	1	1	1	0	1	0	1	1	0	0	0	1	1	1	1	0	1	1	1	0	0	0	1	1	0	0	0	0	0	0	0	0	0	0	0	0	0	0	0	0	0	0
TIAC1893	0	1	1	1	0	1	0	1	1	0	0	1	1	1	1	0	0	0	0	1	0	0	1	0	1	0	0	0	0	1	0	0	0	0	0	0	0	0	0	0	0	0	0	0	0	0	0	0	0
TIAC1903	0	1	1	1	1	1	0	1	1	1	0	1	0	1	1	0	0	0	1	1	1	1	0	1	1	1	0	0	0	1	1	0	0	0	0	0	0	0	0	0	0	0	0	0	0	0	0	0	0
TIAC1930	1	1	0	1	1	0	0	1	0	0	0	0	0	0	1	0	0	0	0	0	0	0	1	0	0	0	0	0	0	0	0	0	0	0	0	0	0	0	0	0	0	0	0	0	0	0	0	0	0
TIAC1951	0	1	0	1	1	0	0	0	0	0	0	0	0	0	0	0	0	0	0	0	0	0	1	0	0	0	0	0	0	0	0	0	1	1	1	0	0	0	0	0	0	1	0	0	1	1	1	1	1
TIAC1958	1	0	1	1	0	1	0	0	1	0	0	1	0	1	1	0	0	0	1	1	1	1	1	0	1	1	0	0	0	1	0	0	0	0	0	0	0	0	0	0	0	0	0	0	0	0	0	0	0
TIAC2004	0	1	1	1	1	1	0	1	1	1	0	1	0	1	1	0	0	0	1	1	1	1	0	1	1	1	0	0	0	1	1	0	0	0	0	0	0	0	0	0	0	0	0	0	0	0	0	0	0
TIAC2007	0	1	1	1	1	1	0	1	1	1	0	1	0	1	1	0	0	0	1	1	1	1	0	1	1	1	0	0	0	1	1	0	0	0	0	0	0	0	0	0	0	0	0	0	0	0	0	0	0
TIAC2195	0	1	0	1	1	0	0	0	0	0	0	0	0	0	0	0	0	0	0	0	0	0	1	0	0	0	0	0	0	0	0	0	0	0	0	0	0	0	0	0	0	0	0	0	0	0	0	0	0
TIAC2197	1	1	1	1	0	1	1	1	1	1	0	1	0	1	1	0	1	1	1	1	1	1	1	0	1	0	0	0	1	1	0	0	0	0	0	1	0	0	0	0	0	0	0	0	0	0	0	0	0
TIAC2242	0	1	0	1	0	1	0	1	0	0	0	0	1	0	1	0	0	0	1	0	0	0	1	0	0	0	0	0	0	0	0	0	1	1	1	0	0	1	0	1	0	1	0	0	0	0	0	0	0
TIAC2244	1	1	0	1	1	1	0	0	0	0	0	0	0	0	1	0	1	0	1	0	0	0	1	0	0	0	1	1	0	0	0	0	0	0	0	0	0	0	0	0	0	0	0	0	0	0	0	0	0
TIAC2246	0	1	0	1	0	1	0	1	0	0	0	0	0	0	0	1	0	0	0	0	0	0	1	0	0	0	0	0	0	0	0	0	0	0	0	0	0	1	0	0	0	0	0	0	0	0	0	0	0
TIAC2257	1	1	1	1	1	1	0	1	1	0	0	1	1	1	1	0	0	0	0	1	1	0	1	0	1	0	0	0	0	1	0	0	0	0	0	0	0	0	0	0	0	0	0	0	0	0	0	0	0
TIAC2258	0	1	0	1	1	0	0	0	0	0	0	0	0	0	1	0	0	0	1	0	0	0	1	0	0	0	0	0	0	0	0	0	0	0	0	0	0	0	0	0	0	0	0	0	0	0	0	0	0
TIAC2266	1	1	0	1	1	1	0	0	0	0	0	0	1	0	0	0	0	0	1	0	0	0	1	0	0	0	0	1	0	0	0	1	1	1	1	1	1	0	0	0	0	0	0	0	0	0	0	0	0
TIAC2271	1	0	1	1	1	1	1	0	1	1	0	1	0	1	0	0	0	0	1	1	1	0	0	0	1	1	0	0	1	1	0	0	0	0	0	0	0	0	0	0	0	0	0	0	0	0	0	0	0
TIAC2274	1	1	1	1	1	1	0	1	1	0	0	1	1	1	1	0	0	0	0	1	1	0	1	0	1	0	0	0	0	1	0	0	0	0	0	0	0	0	0	0	0	0	0	0	0	0	0	0	0
TIAC2275	1	0	0	1	0	1	0	1	0	0	0	0	0	0	0	0	0	0	1	0	0	0	1	0	0	0	0	0	0	0	0	0	0	0	0	1	0	1	0	0	0	0	0	0	0	0	0	0	0
TIAC2284	0	1	0	1	1	1	0	0	0	0	0	0	1	0	0	0	0	0	1	0	0	0	1	0	0	0	0	1	0	0	0	1	1	1	1	0	1	0	0	0	0	0	0	0	0	0	0	0	0
TIAC2289	1	0	1	1	1	1	1	1	1	1	0	1	0	1	1	0	0	1	1	1	1	0	1	1	1	0	0	0	1	1	1	0	0	0	0	0	0	0	0	0	0	0	0	0	0	0	0	0	0
TIAC2290	1	0	1	1	1	1	1	0	1	1	0	1	0	1	1	0	0	1	1	1	1	0	1	1	1	0	0	0	1	1	1	0	0	0	0	0	0	0	0	0	0	0	0	0	0	0	0	0	0
TIAC2293	1	0	1	1	1	1	1	0	1	1	0	1	0	1	1	0	0	0	1	1	1	1	1	1	1	0	0	0	1	1	1	0	0	0	0	0	0	0	0	0	0	0	0	0	0	0	0	0	0
TIAC2299	1	0	1	1	1	0	1	0	1	1	0	1	0	1	0	0	0	1	1	1	1	1	1	0	0	0	0	0	1	1	0	0	0	0	1	0	0	0	1	0	0	0	0	0	0	0	0	0	0
TIAC2306	0	1	0	1	0	1	0	1	0	0	0	0	1	0	1	0	0	0	1	0	0	0	1	0	0	0	0	0	0	0	0	0	1	1	1	0	0	1	0	1	0	1	0	0	0	0	0	0	0
TIAC2369	0	1	0	1	0	1	0	1	0	0	0	0	1	0	0	0	0	0	1	0	0	0	1	0	0	0	0	0	0	0	0	0	1	1	1	0	0	1	0	1	0	1	0	0	0	0	0	0	0
TIAC2370	1	1	1	1	1	1	0	1	1	0	0	1	1	1	1	0	0	0	0	1	1	0	1	0	1	0	0	0	0	1	0	0	0	0	0	0	0	0	0	0	0	0	0	0	0	0	0	0	0
TIAC2378	0	1	1	1	1	1	0	1	1	1	0	1	0	1	1	0	0	0	1	1	1	1	0	1	1	1	0	0	0	1	1	0	0	0	0	0	0	0	0	0	0	0	0	0	0	0	0	0	0
TIAC2383	1	1	1	1	0	1	1	1	1	1	0	1	0	1	1	0	1	0	1	1	1	1	1	0	1	0	0	0	1	1	0	0	0	0	0	1	0	0	0	0	0	0	0	0	0	0	0	0	0
TIAC2386	1	0	1	1	1	1	1	0	1	1	0	1	0	1	0	0	0	0	1	1	1	0	0	0	1	1	0	0	1	1	0	0	0	0	0	0	0	0	0	0	0	0	0	0	0	0	0	0	0
TIAC2388	0	1	0	1	1	0	0	0	0	0	0	0	1	0	0	0	0	0	0	0	0	0	0	0	0	0	0	0	0	0	0	0	0	0	0	0	0	0	0	0	0	0	0	0	0	0	0	0	0
TIAC2389	0	1	1	1	1	1	0	1	1	1	0	1	0	1	1	0	0	0	1	1	1	1	0	0	1	0	0	0	1	1	1	0	0	0	0	0	0	0	0	0	0	0	0	0	0	0	0	0	0
TIAC2396	1	0	1	1	0	1	1	0	1	1	0	1	0	1	0	0	0	0	1	1	1	0	0	1	1	1	0	0	1	1	0	0	0	0	0	0	0	0	0	0	0	0	0	0	0	0	0	0	0
TIAC2397	1	0	1	1	1	1	1	0	1	1	0	1	0	1	1	0	0	0	1	1	1	1	1	1	1	0	0	0	1	1	1	0	0	0	0	1	0	0	0	0	0	0	0	0	0	0	0	0	0
TIAC2398	1	0	1	1	0	1	1	0	1	1	0	1	0	1	0	0	0	0	1	1	1	0	0	1	1	1	0	0	1	1	0	0	0	0	0	0	0	0	0	0	0	0	0	0	0	0	0	0	0
TIAC2399	1	0	1	1	1	1	0	0	1	1	0	1	0	1	1	0	0	0	1	1	1	1	0	1	1	0	0	0	1	1	1	0	0	0	0	0	0	0	0	0	0	0	0	0	0	0	0	0	0
TIAC2400	1	0	1	1	1	1	1	1	1	1	0	1	0	1	1	0	0	1	1	1	1	1	1	1	0	0	0	0	1	1	1	0	0	0	0	0	0	0	0	0	0	0	0	0	0	0	0	0	0
TIAC2401	0	1	1	1	1	1	0	1	1	1	0	1	0	1	1	0	0	0	1	1	1	1	0	1	1	1	0	0	0	1	1	0	0	0	0	0	0	0	0	0	0	0	0	0	0	0	0	0	0
TIAC2402	1	0	1	1	0	1	1	0	1	1	0	1	1	1	0	0	0	0	1	1	1	1	0	0	1	1	0	0	1	1	0	0	0	0	0	0	0	0	0	0	0	0	0	0	0	0	0	0	0
TIAC2403	1	0	1	1	1	1	1	0	1	1	0	1	0	1	0	0	0	0	1	1	1	0	0	0	1	1	0	0	1	1	0	0	0	0	0	0	0	0	0	0	0	0	0	0	0	0	0	0	0
TIAC2404	1	0	1	1	0	1	0	1	1	0	0	1	0	1	1	0	0	0	1	1	1	1	1	0	1	1	0	0	0	1	0	0	0	0	0	0	0	0	0	0	0	0	0	0	0	0	0	0	0
TIAC2405	1	0	1	1	0	1	1	0	1	1	0	1	1	0	1	0	0	0	1	1	1	1	0	1	1	0	0	0	1	1	0	0	0	0	0	1	0	0	0	0	0	0	0	0	0	0	0	0	0
TIAC2406	1	0	1	1	1	1	0	1	1	1	0	1	0	1	1	0	0	0	1	1	1	1	0	1	1	0	0	0	1	1	1	0	0	0	0	0	0	0	0	0	0	0	0	0	0	0	0	0	0
TIAC2407	1	0	1	1	0	1	0	1	1	0	0	1	0	1	1	0	0	0	1	1	1	1	1	0	1	1	0	0	0	1	0	0	0	0	0	0	0	0	0	0	0	0	0	0	0	0	0	0	0
TIAC2408	1	0	1	1	0	1	0	1	1	0	0	1	0	1	1	0	0	0	1	1	1	1	1	0	1	1	0	0	0	1	0	0	0	0	0	0	0	0	0	0	0	0	0	0	0	0	0	0	0
TIAC2409	0	1	1	1	1	1	0	1	1	1	0	1	0	1	1	0	0	0	1	1	1	1	0	1	1	1	0	0	0	1	1	0	0	0	0	0	0	0	0	0	0	0	0	0	0	0	0	0	0
TIAC2410	1	0	1	1	0	1	0	1	1	0	0	1	0	0	1	0	0	0	1	1	1	0	1	0	1	1	0	0	0	1	0	0	0	0	0	0	0	0	0	0	0	0	0	0	0	0	0	0	0
TIAC2411	1	0	1	1	0	1	0	1	1	0	0	1	0	0	1	0	0	0	1	1	1	0	1	0	1	1	0	0	0	1	0	0	0	0	0	0	0	0	0	0	0	0	0	0	0	0	0	0	0
TIAC2423	1	1	0	1	1	0	0	1	0	0	0	0	0	0	1	0	0	0	0	0	0	0	1	0	0	0	0	0	0	0	0	0	0	0	0	0	0	0	0	0	0	0	0	0	0	0	0	0	0
TIAC2425	0	1	0	1	1	0	0	0	0	0	0	0	0	0	0	0	0	0	1	0	0	0	1	0	0	0	0	0	0	0	0	0	0	0	0	0	0	0	0	0	0	0	0	0	0	0	0	0	0
TIAC2427	1	0	1	1	0	1	0	0	1	0	0	1	0	1	1	0	0	0	0	0	1	1	1	0	1	1	0	0	0	1	0	0	0	0	0	1	0	0	0	0	0	0	0	0	0	0	0	0	0
TIAC2429	1	1	1	1	0	1	1	1	1	1	0	1	0	1	1	0	1	0	1	1	1	1	1	0	1	0	0	0	1	1	0	0	0	0	0	1	0	0	0	0	0	0	0	0	0	0	0	0	0
TIAC2431	1	0	0	1	1	0	0	0	0	0	0	0	0	0	1	0	0	0	1	0	0	0	1	0	0	0	1	0	0	0	0	0	0	0	0	0	0	0	0	0	1	0	0	0	0	0	0	0	0
TIAC2433	1	0	1	1	0	1	1	1	1	0	0	1	1	1	0	0	0	0	0	1	1	1	1	0	1	1	0	0	0	1	0	0	0	0	0	0	0	0	0	0	0	0	0	0	0	0	0	0	0
TIAC2467	0	1	0	1	1	0	0	0	0	0	0	0	0	0	0	0	0	0	0	0	0	0	1	0	0	0	0	0	0	0	0	0	0	0	0	0	0	0	0	0	0	0	0	0	0	0	0	0	0
TIAC2468	1	0	0	1	1	1	1	0	0	0	0	0	0	1	0	0	0	0	1	1	1	0	0	0	1	1	0	0	1	0	0	0	0	0	0	0	0	0	0	0	0	0	0	0	0	0	0	0	0
TIAC2471	0	1	0	1	0	1	0	1	0	0	0	0	0	0	0	1	0	0	0	0	0	0	1	0	0	0	0	0	0	0	0	0	0	0	0	0	0	1	0	0	0	0	0	0	0	0	0	0	0
TIAC2511	0	1	1	1	1	1	0	1	1	1	0	1	1	1	1	0	0	0	1	1	1	0	1	0	1	0	0	0	1	1	1	0	0	0	0	0	0	0	0	0	0	0	0	0	0	0	0	0	0
TIAC2520	1	0	1	1	1	1	0	1	1	0	0	1	1	1	1	0	0	0	1	1	1	1	1	0	1	0	0	0	0	1	0	0	0	0	0	0	0	0	0	0	0	0	0	0	0	0	0	0	0
TIAC2532	1	1	1	1	1	1	0	1	1	1	0	1	0	1	1	0	0	0	1	1	1	1	0	1	1	1	0	0	0	1	1	0	0	0	0	0	0	0	0	0	0	0	0	0	0	0	0	0	0
TIAC2543	0	1	0	1	0	0	0	0	0	0	0	0	0	0	0	0	0	0	0	0	0	0	0	0	0	0	0	0	0	0	0	0	0	0	0	0	0	0	0	0	0	1	0	0	0	0	0	0	0
TIAC2563	1	0	1	1	1	1	0	1	1	0	0	1	1	1	1	0	0	0	0	1	1	0	1	0	1	0	0	0	0	1	0	0	0	0	0	0	0	0	0	0	0	0	0	0	0	0	0	0	0
TIAC2608	0	1	1	1	1	1	1	1	1	1	0	1	1	1	1	0	0	1	1	1	1	1	1	0	1	0	0	0	1	1	1	0	0	0	0	0	0	0	0	0	0	0	0	0	0	0	0	0	0
TIAC2660	0	1	0	1	0	1	0	1	0	0	0	0	0	0	0	1	0	0	0	0	0	0	1	0	0	0	0	0	0	0	0	0	0	0	0	0	0	1	0	0	0	0	0	0	0	0	0	0	0
TIAC2668	1	0	1	1	1	1	1	1	1	1	0	1	0	1	1	0	0	0	1	1	1	1	1	0	1	0	0	0	1	1	1	0	0	0	1	0	0	0	1	0	0	0	0	0	0	0	0	0	0
TIAC2671	0	1	0	1	1	0	0	0	0	0	0	0	0	0	0	0	0	0	1	0	0	0	1	0	0	0	0	0	0	0	0	0	0	0	0	0	0	0	0	0	0	0	0	0	0	0	0	0	0
TIAC2680	1	0	1	1	0	1	0	1	1	0	0	1	0	1	1	0	0	0	0	1	1	0	1	1	1	0	0	0	0	1	0	0	0	0	0	0	0	0	0	0	0	0	0	0	0	0	0	0	0
TIAC2725	1	1	1	1	1	1	0	1	1	0	0	1	1	1	1	0	0	0	0	1	1	0	1	0	1	0	0	0	0	1	0	0	0	0	0	0	0	0	0	0	0	0	0	0	0	0	0	0	0
TIAC2732	1	0	1	1	0	1	0	1	1	0	0	1	0	1	1	0	0	0	1	1	1	1	1	0	1	1	0	0	0	1	0	0	0	0	0	0	0	0	0	0	0	0	0	0	0	0	0	0	0
TIAC2743	0	1	1	1	1	1	1	0	1	1	0	1	1	1	1	0	0	1	1	1	1	1	1	1	0	0	0	0	1	1	1	0	0	0	0	1	0	0	0	0	0	0	0	0	0	0	0	0	0
TIAC2745	0	1	0	1	1	1	0	0	0	0	0	0	1	0	0	0	0	0	1	0	0	0	1	0	0	0	0	1	0	0	0	1	1	1	1	0	1	0	0	0	0	0	0	0	0	0	0	0	0
TIAC2764	0	1	0	1	0	0	0	0	0	0	0	0	0	0	0	0	0	1	1	0	0	0	1	0	0	0	0	0	0	0	0	0	1	1	1	0	0	0	0	1	0	0	0	0	0	0	0	0	0
TIAC2765	1	1	0	1	1	0	0	1	0	0	0	0	0	0	0	0	0	0	0	0	0	0	1	0	0	0	0	0	0	0	0	0	0	0	0	0	0	0	0	0	0	0	0	0	0	0	0	0	0
TIAC2770	0	1	1	1	1	1	1	0	1	1	0	1	1	1	1	0	0	1	1	1	1	1	1	1	0	0	0	0	1	1	1	0	0	0	0	1	0	0	0	0	0	0	0	0	0	0	0	0	0
TIAC2771	1	0	1	1	0	1	0	0	1	0	0	1	0	1	1	0	0	0	1	1	1	1	1	0	1	1	0	0	0	1	0	0	0	0	0	1	0	0	0	0	0	0	0	0	0	0	0	0	0
TIAC2772	0	1	0	1	0	0	0	0	0	0	0	0	0	0	0	0	0	0	1	0	0	0	1	0	0	0	0	0	0	0	0	0	0	0	0	0	0	0	0	0	0	0	0	0	0	0	0	0	0
TIAC2776	1	0	1	1	1	1	1	1	1	1	0	1	0	1	1	0	0	1	1	1	1	1	1	1	0	0	0	0	1	1	1	0	0	0	0	1	0	0	0	0	0	0	0	0	0	0	0	0	0
TIAC2777	0	1	0	1	0	1	0	1	0	0	0	0	0	0	0	1	0	0	0	0	0	0	1	0	0	0	0	0	0	0	0	0	0	0	0	0	0	1	0	0	0	0	0	0	0	0	0	0	0
TIAC2782	1	1	0	1	1	1	0	0	0	0	0	0	1	0	0	0	0	0	1	0	0	0	0	0	0	0	0	1	0	0	0	1	1	1	1	0	1	0	0	0	0	0	1	1	0	0	0	0	0
TIAC2786	1	0	0	1	0	0	0	0	0	0	0	0	0	0	0	0	0	1	1	0	0	0	0	0	0	0	0	0	0	0	0	0	0	0	0	0	0	0	1	0	0	0	0	0	0	0	0	0	0
TIAC2787	1	0	0	1	1	1	0	0	0	0	0	0	1	0	0	0	0	0	1	0	0	0	1	0	0	0	0	1	0	0	0	1	1	1	1	1	1	0	0	0	0	0	0	0	0	0	0	0	0
TIAC2824	0	1	1	1	1	1	0	1	1	1	0	1	1	1	1	0	0	0	1	1	1	1	1	1	1	0	0	0	1	1	0	0	0	0	0	0	0	0	0	0	0	0	0	0	0	0	0	0	0
TIAC2840	1	0	1	1	0	1	0	0	1	0	0	1	0	1	1	0	0	0	1	0	1	1	1	0	1	1	0	0	0	1	0	0	0	0	0	0	0	0	0	0	0	0	0	0	0	0	0	0	0
TIAC2841	1	0	1	1	1	1	1	1	1	0	0	1	0	1	0	0	0	0	0	1	1	1	1	0	1	0	0	0	1	1	0	0	0	0	0	1	0	0	0	0	0	0	0	0	0	0	0	0	0
TIAC2842	1	1	1	1	1	1	1	1	1	1	0	1	0	1	1	0	0	0	1	1	1	1	1	1	0	0	0	0	1	1	1	0	1	1	1	0	0	0	0	1	0	0	0	0	0	0	0	0	0
TIAC2846	0	1	0	1	1	0	0	0	0	0	0	0	0	0	0	0	0	0	0	0	0	0	0	0	0	0	0	0	0	0	0	0	0	0	0	0	0	0	0	0	0	0	0	0	0	0	0	0	0
TIAC2904	1	0	1	1	1	1	1	1	1	1	0	1	0	1	0	0	0	0	1	1	1	0	0	0	1	1	0	0	1	1	0	0	1	1	1	0	0	0	0	0	0	0	0	0	0	0	0	0	0
TIAC2905	1	0	1	1	1	1	1	1	1	0	0	1	0	1	0	0	0	0	0	1	1	1	1	0	1	0	0	0	1	1	0	0	0	0	0	1	0	0	0	0	0	0	0	0	0	0	0	0	0
TIAC2906	1	0	1	1	1	1	1	0	1	1	0	1	0	1	1	0	0	0	1	1	1	1	1	1	0	0	0	0	1	1	1	0	0	0	0	1	0	0	0	0	0	0	0	0	0	0	0	0	0
TIAC2907	1	0	1	1	1	1	1	0	1	1	0	1	0	1	1	0	0	0	1	1	1	1	1	1	0	0	0	0	1	1	1	0	0	0	0	1	0	0	0	0	0	0	0	0	0	0	0	0	0
TIAC2908	1	1	1	1	1	1	1	1	1	0	0	1	0	1	0	0	0	0	1	1	1	1	1	0	1	0	0	0	1	1	0	0	0	0	0	1	0	0	0	0	0	0	0	0	0	0	0	0	0
TIAC2909	1	0	1	1	1	1	1	0	1	1	0	1	0	1	1	0	0	0	1	1	1	1	1	1	1	0	0	0	1	1	1	0	0	0	0	0	0	0	0	0	0	0	0	0	0	0	0	0	0
TIAC2910	1	0	1	1	1	1	1	0	1	1	0	1	0	1	1	0	0	0	1	1	1	1	1	1	0	0	0	0	1	1	1	0	0	0	0	1	0	0	0	0	0	0	0	0	0	0	0	0	0
TIAC2911	1	0	1	1	1	1	1	1	1	0	0	1	0	1	0	0	0	0	0	1	1	1	1	0	1	0	0	0	1	1	0	0	0	0	0	1	0	0	0	0	0	0	0	0	0	0	0	0	0
TIAC2912	0	1	1	1	1	0	0	1	1	1	0	1	1	1	0	0	0	0	1	1	1	1	0	0	1	0	0	0	1	1	0	0	0	0	1	0	0	0	1	0	0	0	0	0	0	0	0	0	0
TIAC2913	1	0	1	1	1	1	1	0	1	1	0	1	0	1	1	0	0	1	1	1	1	1	1	1	0	0	0	0	1	1	1	0	0	0	1	0	0	0	1	0	0	0	0	0	0	0	0	0	0
TIAC2914	1	0	1	1	1	1	1	1	1	1	0	1	0	1	1	0	0	0	1	1	1	1	1	1	0	0	0	0	1	1	1	0	0	0	0	1	0	0	0	0	0	0	0	0	0	0	0	0	0
TIAC2915	0	1	1	1	0	1	0	1	1	0	0	1	0	1	1	0	0	0	1	1	1	0	1	0	1	0	0	0	0	1	0	0	0	0	0	1	0	0	0	0	0	0	0	0	0	0	0	0	0
TIAC2916	1	0	1	1	1	1	1	0	1	0	0	1	0	1	0	0	0	0	0	1	1	1	1	0	1	0	0	0	1	1	0	0	0	0	0	1	0	0	0	0	0	0	0	0	0	0	0	0	0
TIAC2917	1	0	1	1	1	1	1	1	1	1	0	1	0	1	1	0	0	0	1	1	1	1	1	1	0	0	0	0	1	1	1	0	0	0	0	1	0	0	0	0	0	0	0	0	0	0	0	0	0
TIAC2918	1	0	1	1	1	1	1	1	1	1	0	1	0	1	1	0	0	0	1	1	1	1	1	1	0	0	0	0	1	1	1	0	0	0	0	1	0	0	0	0	0	0	0	0	0	0	0	0	0
TIAC2919	1	0	1	1	1	1	0	0	1	1	0	1	0	1	1	0	0	0	1	1	1	1	0	1	1	0	0	0	1	1	1	0	0	0	0	0	0	0	0	0	0	0	0	0	0	0	0	0	0
TIAC2920	1	0	1	1	1	1	1	1	1	1	0	1	0	1	1	0	0	1	1	1	1	1	1	1	1	0	0	0	1	1	1	0	0	0	1	0	0	0	1	0	0	0	0	0	0	0	0	0	0
TIAC2921	1	0	1	1	1	1	1	0	1	0	0	1	0	1	0	0	0	1	0	1	1	1	1	0	1	0	0	0	1	1	0	0	0	0	0	1	0	0	0	0	0	0	0	0	0	0	0	0	0
TIAC2929	1	0	1	1	1	1	1	0	1	1	0	1	0	1	1	0	0	0	1	1	1	1	1	1	0	0	0	0	1	1	1	0	0	0	0	1	0	0	0	0	0	0	0	0	0	0	0	0	0
TIAC2930	1	0	1	1	1	1	1	0	1	1	0	1	0	1	1	0	0	1	1	1	1	1	1	1	0	0	0	0	1	1	1	0	0	0	1	1	0	0	1	0	0	0	0	0	0	0	0	0	0
TIAC2931	1	0	1	1	1	1	0	1	1	1	0	1	0	1	1	0	0	0	1	1	1	1	0	1	1	0	0	0	1	1	1	0	0	0	0	0	0	0	0	0	0	0	0	0	0	0	0	0	0
TIAC2932	1	0	1	1	1	1	1	1	1	0	0	1	0	1	0	0	0	0	1	1	1	1	1	0	1	0	0	0	1	1	0	0	0	0	0	1	0	0	0	0	0	0	0	0	0	0	0	0	0
TIAC2933	1	0	1	1	0	1	0	1	1	1	0	1	1	0	1	0	0	0	1	1	1	0	0	0	1	0	0	0	0	1	0	0	0	0	0	0	0	0	0	0	0	0	0	0	0	0	0	0	0
TIAC2934	1	0	1	1	1	1	1	1	1	1	0	1	0	1	1	0	0	0	1	1	1	1	1	1	0	0	0	0	1	1	1	0	0	0	0	0	0	0	0	0	0	0	0	0	0	0	0	0	0
TIAC2935	1	0	1	1	1	1	1	0	1	1	0	1	0	1	0	0	0	0	1	1	1	1	0	0	1	1	0	0	1	1	0	0	0	0	0	0	0	0	0	0	0	0	0	0	0	0	0	0	0
TIAC2987	0	1	0	1	1	0	0	0	0	0	0	0	0	0	1	0	0	0	1	0	0	0	1	0	0	0	0	0	0	0	0	0	0	0	0	0	0	0	0	0	0	0	0	0	0	0	0	0	0
TIAC2989	1	0	1	1	1	1	1	1	1	1	0	1	0	1	0	0	0	1	1	1	1	0	0	0	1	1	0	0	1	1	0	0	0	0	0	0	0	0	0	0	0	0	0	0	0	0	0	0	0
TIAC2990	1	0	1	1	1	1	1	1	1	1	0	1	0	1	0	0	0	1	1	1	1	0	0	0	1	1	0	0	1	1	0	0	0	0	0	0	0	0	0	0	0	0	0	0	0	0	0	0	0
TIAC3009	1	1	1	1	1	1	1	1	1	1	0	1	0	1	1	0	0	0	1	1	1	1	1	1	0	0	0	0	1	1	1	0	0	0	0	0	0	0	0	0	0	0	0	0	0	0	0	0	0
TIAC3011	1	0	1	1	1	1	1	1	1	1	0	1	0	1	1	0	0	0	1	1	1	1	1	1	0	0	0	0	1	1	1	0	0	0	0	1	0	0	0	0	0	0	0	0	0	0	0	0	0
TIAC3028	1	0	0	1	1	1	0	0	0	0	0	0	1	0	0	0	0	0	1	0	0	0	1	0	0	0	0	1	0	0	0	1	1	1	1	0	1	0	0	0	0	0	0	0	0	0	0	0	0
TIAC3039	0	1	0	1	1	0	0	0	0	0	0	0	0	0	0	0	0	0	0	0	0	0	1	0	0	0	0	0	0	0	0	0	0	0	0	0	0	0	0	0	0	0	0	0	0	0	0	0	0
TIAC3042	1	0	0	1	1	0	0	0	0	0	0	0	0	0	0	0	1	1	0	0	0	0	1	1	0	0	0	0	0	0	0	0	0	0	0	1	0	0	1	0	0	0	0	0	0	0	0	0	0
TIAC3071	1	1	1	1	1	1	0	1	1	0	0	1	1	1	1	0	0	0	0	1	1	0	1	0	1	0	0	0	0	1	0	0	0	0	0	0	0	0	0	0	0	0	0	0	0	0	0	0	0
TIAC3078	0	1	1	1	1	1	0	1	1	1	0	1	0	1	1	0	0	0	1	1	1	1	0	1	1	1	0	0	0	1	1	0	0	0	0	0	0	0	0	0	0	0	0	0	0	0	0	0	0
TIAC3082	0	1	1	1	1	1	0	1	1	1	0	1	0	1	1	0	0	0	1	1	1	1	0	1	1	1	0	0	0	1	1	0	0	0	0	0	0	0	0	0	0	0	0	0	0	0	0	0	0
TIAC3085	0	1	1	1	1	1	0	1	1	1	0	1	0	1	1	0	0	0	1	1	1	1	0	1	1	1	0	0	0	1	1	0	0	0	0	0	0	0	0	0	0	0	0	0	0	0	0	0	0
TIAC3088	1	0	0	1	1	1	0	0	0	0	0	0	1	0	0	0	0	0	1	0	0	0	0	0	0	0	0	1	0	0	0	1	1	1	1	1	0	0	0	0	0	0	0	0	0	0	0	0	0
TIAC3122	1	1	0	1	1	1	0	0	0	0	0	0	1	0	1	0	0	0	1	0	0	0	0	0	0	0	1	0	0	0	0	0	1	1	1	0	0	0	0	0	0	0	1	1	0	0	0	0	0
TIAC3123	1	0	0	1	1	0	0	0	0	0	0	0	0	0	0	0	1	1	0	0	0	0	1	0	0	0	0	0	0	0	0	1	0	0	0	1	0	0	1	0	0	0	0	0	0	0	0	0	0
TIAC3148	1	1	0	1	1	1	0	0	0	0	0	0	1	0	0	0	0	0	1	0	0	0	1	0	0	0	0	1	0	0	0	1	1	1	1	0	1	0	0	0	0	0	0	0	0	0	0	0	0
TIAC3191	1	0	1	1	1	1	1	0	1	1	0	1	0	1	0	0	0	0	1	1	1	0	0	0	1	1	0	0	1	1	0	0	0	0	0	0	0	0	0	0	0	0	0	0	0	0	0	0	0
TIAC3203	1	0	1	1	1	1	1	0	1	1	0	1	0	1	0	0	0	0	1	1	1	0	0	0	1	1	0	0	1	1	0	0	0	0	0	0	0	0	0	0	0	0	0	0	0	0	0	0	0
TIAC3205	0	1	0	1	0	0	0	1	0	0	0	0	0	0	0	0	0	0	1	0	0	0	1	0	0	0	0	0	0	0	0	0	0	0	0	0	0	1	0	0	0	1	0	0	0	0	0	0	0
TIAC3206	0	1	0	1	0	1	0	1	0	0	0	0	1	0	0	0	0	0	1	0	0	0	1	0	0	0	0	0	0	0	0	0	1	1	1	0	0	1	0	1	0	1	0	0	0	0	0	0	0
TIAC3211	0	1	0	1	1	0	0	0	0	0	0	0	0	0	1	0	0	0	1	0	0	0	1	0	1	0	0	0	0	0	0	0	0	0	0	0	0	0	0	0	0	0	0	0	0	0	0	0	0
TIAC3232	1	0	1	1	1	1	1	0	1	1	0	1	0	1	0	0	0	0	1	1	1	0	0	0	1	1	0	0	1	1	0	0	0	0	0	0	0	0	0	0	0	0	0	0	0	0	0	0	0
TIAC3248	1	0	1	1	1	1	1	0	1	1	0	1	0	1	1	0	0	1	1	1	1	1	1	1	1	0	0	0	1	1	1	0	0	0	0	0	0	0	0	0	0	0	0	0	0	0	0	0	0
TIAC3288	0	1	0	1	1	0	0	1	0	0	0	0	0	0	0	0	0	0	1	0	0	0	1	0	0	0	0	0	0	0	0	0	0	0	0	0	0	0	0	0	0	0	0	0	0	0	0	0	0
TIAC3312	1	1	0	1	1	1	0	0	0	0	0	0	1	0	0	0	0	0	1	0	0	0	1	0	0	0	0	1	0	0	0	1	1	1	1	0	1	0	0	0	0	0	0	0	0	0	0	0	0
TIAC3330	0	1	0	1	1	0	0	0	0	0	0	0	0	0	0	0	0	0	1	0	0	0	1	0	0	0	0	0	0	0	0	0	0	0	0	0	0	0	0	0	0	0	0	0	0	0	0	0	0
TIAC3331	0	1	0	1	1	1	0	0	0	0	0	0	1	0	0	0	0	0	1	0	0	0	0	0	0	0	0	1	0	0	0	1	1	1	1	0	1	0	0	0	0	0	1	1	0	0	0	0	0
TIAC3334	0	1	0	1	1	0	0	0	0	0	0	0	0	0	1	0	0	0	1	0	0	0	1	0	0	0	0	0	0	0	0	0	0	0	0	0	0	0	0	0	0	0	0	0	0	0	0	0	0
TIAC3335	1	0	0	1	1	0	0	0	0	0	0	0	0	0	1	0	0	0	1	0	0	0	1	0	0	0	1	0	0	0	0	0	1	1	1	0	0	0	0	0	1	0	0	0	0	0	0	0	0
TIAC3338	1	0	0	1	0	0	0	0	0	0	0	0	0	0	0	0	0	0	1	0	0	0	0	0	1	0	0	0	0	0	0	0	0	0	0	0	0	0	0	0	0	0	0	0	0	0	0	0	0
TIAC3342	1	0	0	1	1	0	0	0	0	0	0	0	1	0	1	0	0	0	1	0	0	0	1	0	0	0	1	0	0	0	0	0	0	0	0	0	0	0	0	0	1	0	0	0	0	0	0	0	0
TIAC3346	0	1	0	1	1	0	0	0	0	0	0	0	0	0	1	0	0	0	1	0	0	0	1	0	0	0	0	0	0	0	0	0	0	0	0	0	0	0	0	0	0	0	0	0	0	0	0	0	0
TIAC3373	0	1	0	1	0	1	0	1	0	0	0	0	1	0	0	0	0	0	1	0	0	0	1	0	0	0	0	0	0	0	0	0	1	1	1	0	0	1	0	1	0	1	0	0	0	0	0	0	0
TIAC3375	0	1	0	1	1	0	0	1	0	0	0	0	0	0	1	0	0	0	1	0	0	0	1	0	0	0	0	0	0	0	0	0	0	0	0	0	0	0	0	0	0	0	0	0	0	0	0	0	0
TIAC3378	1	0	1	1	1	1	1	0	1	1	0	1	0	1	0	0	0	0	1	1	1	0	0	0	1	1	0	0	1	1	0	0	0	0	0	0	0	0	0	0	0	0	0	0	0	0	0	0	0
TIAC3406	0	1	0	1	1	0	0	0	0	0	0	0	0	0	0	0	0	0	1	0	0	0	1	0	0	0	0	0	0	0	0	0	0	0	0	0	0	0	0	0	0	0	0	0	0	0	0	0	0
TIAC3407	0	1	0	1	0	0	0	0	0	0	0	0	0	0	0	0	0	1	1	0	0	0	0	0	0	0	0	0	0	0	0	0	1	1	1	0	0	0	0	1	0	0	0	0	0	0	0	0	0
TIAC3409	0	1	0	1	1	0	0	1	0	0	0	0	0	0	1	0	0	0	1	0	0	0	1	0	0	0	0	0	0	0	0	0	0	0	0	0	0	0	0	0	0	0	0	0	0	0	0	0	0
TIAC3412	1	0	0	1	1	1	0	0	0	0	0	0	1	0	0	0	0	0	1	0	0	0	1	0	0	0	0	1	0	0	0	1	1	1	1	0	1	0	0	0	0	0	0	0	0	0	0	0	0
TIAC3413	1	0	1	1	0	1	1	0	1	1	0	1	0	1	1	0	1	1	1	1	1	1	1	0	1	0	0	0	1	1	0	0	0	0	0	1	0	0	0	0	0	0	0	0	0	0	0	0	0
TIAC3419	0	1	0	1	1	0	0	0	0	0	0	0	1	0	0	0	0	0	0	0	0	0	0	0	0	0	0	0	0	0	0	0	0	0	0	0	0	0	0	0	0	0	0	0	0	0	0	0	0
TIAC3420	1	1	1	1	1	1	0	1	1	1	0	1	0	1	1	0	0	0	1	1	1	1	0	1	1	1	0	0	0	1	1	0	0	0	0	0	0	0	0	0	0	0	0	0	0	0	0	0	0
TIAC3421	0	1	0	1	1	0	0	1	0	0	0	0	1	0	0	0	0	0	0	0	0	0	0	0	0	0	0	0	0	0	0	0	0	0	0	0	0	0	0	0	0	0	0	0	0	0	0	0	0
TIAC3430	0	1	1	1	1	1	0	1	1	1	0	1	0	1	1	0	0	0	1	1	1	1	0	1	1	1	0	0	0	1	1	0	0	0	0	0	0	0	0	0	0	0	0	0	0	0	0	0	0
TIAC3439	0	1	0	1	1	0	0	0	0	0	0	0	1	0	0	0	0	0	0	0	0	0	0	0	0	0	0	0	0	0	0	0	0	0	0	0	0	0	0	0	0	0	0	0	0	0	0	0	0
TIAC3440	1	0	0	1	1	0	0	0	0	0	0	0	1	0	1	0	0	0	1	0	0	0	1	0	0	0	1	0	0	0	0	0	0	0	0	0	0	0	0	0	1	0	0	0	0	0	0	0	0
TIAC3467	0	1	1	1	1	1	0	0	1	1	0	1	0	1	1	0	0	0	1	1	1	1	0	1	1	1	0	0	0	1	1	0	0	0	0	0	0	0	0	0	0	0	0	0	0	0	0	0	0
TIAC3468	0	1	0	1	1	1	0	1	0	0	0	0	1	0	0	0	0	1	1	0	0	0	1	0	0	0	0	1	0	0	0	1	1	1	1	0	1	0	1	0	0	0	0	0	0	0	0	0	0
TIAC3474	1	1	1	1	1	1	0	1	1	0	0	1	1	1	1	0	0	0	0	1	1	0	1	0	1	0	0	0	0	1	0	0	0	0	0	0	0	0	0	0	0	0	0	0	0	0	0	0	0
TIAC3475	1	0	1	1	0	1	0	0	1	0	0	1	0	0	1	0	0	0	1	1	1	1	1	0	1	1	0	0	0	1	0	0	1	0	0	0	0	0	0	0	0	0	0	0	0	0	0	0	0
TIAC3476	0	1	0	1	1	0	0	0	0	0	0	0	0	0	0	0	0	0	1	0	0	0	1	0	0	0	0	0	0	0	0	0	0	0	0	1	0	0	0	0	0	0	0	0	0	0	0	0	0
TIAC3481	0	1	0	1	1	0	0	1	0	0	0	0	1	0	0	0	0	0	1	0	0	0	0	0	0	0	0	0	0	0	0	0	0	0	0	0	0	0	0	0	0	0	0	0	0	0	0	0	0
TIAC3486	1	1	0	1	1	0	0	1	0	0	0	0	0	0	1	0	0	0	0	0	0	0	1	0	0	0	0	0	0	0	0	0	0	0	0	0	0	0	0	0	0	0	0	0	0	0	0	0	0
TIAC3491	1	0	1	1	1	0	1	0	1	1	0	1	0	1	0	0	0	1	1	1	1	1	1	0	1	0	0	0	1	1	0	0	0	0	0	0	0	0	1	0	0	0	0	0	0	0	0	0	0
TIAC3499	1	0	1	1	1	1	1	1	1	1	0	1	0	1	0	0	0	1	1	1	1	1	1	0	1	1	0	0	1	1	0	0	0	0	0	1	0	0	1	0	0	0	0	0	0	0	0	0	0
TIAC3500	1	0	1	1	1	1	1	0	1	1	0	1	0	1	0	0	0	1	1	1	1	1	1	0	1	1	0	0	1	1	0	0	0	0	0	1	0	0	1	0	0	0	0	0	0	0	0	0	0
TIAC3505	0	1	0	1	1	0	0	0	0	0	0	0	0	0	1	0	0	0	1	0	0	0	1	0	0	0	0	0	0	0	0	0	0	0	0	0	0	0	0	0	0	0	0	0	0	0	0	0	0
TIAC3506	0	1	0	1	1	0	0	0	0	0	0	0	0	0	1	0	0	0	1	0	0	0	1	0	0	0	0	0	0	0	0	0	0	0	0	0	0	0	0	0	0	0	0	0	0	0	0	0	0
TIAC3547	0	1	0	1	1	0	0	0	0	0	0	0	0	0	0	0	0	0	0	0	0	0	0	0	0	0	0	0	0	0	0	0	0	0	0	0	0	0	0	0	0	0	0	0	0	0	0	0	0
TIAC3569	1	1	1	1	1	1	0	1	1	1	0	1	0	1	1	0	0	0	1	1	1	1	0	1	1	1	0	0	0	1	1	0	0	0	0	0	0	0	0	0	0	0	0	0	0	0	0	0	0
TIAC3570	0	1	1	1	1	1	0	1	1	1	0	1	0	1	1	0	0	0	1	1	1	1	0	1	1	1	0	0	0	1	1	0	0	0	0	0	0	0	0	0	0	0	0	0	0	0	0	0	0
TIAC3577	0	1	1	1	1	1	0	1	1	1	0	1	0	1	1	0	0	0	1	1	1	1	0	1	1	1	0	0	0	1	1	0	0	0	0	0	0	0	0	0	0	0	0	0	0	0	0	0	0
TIAC3578	1	1	1	1	1	1	0	1	1	1	0	1	0	1	1	0	0	0	1	1	1	1	0	1	1	1	0	0	0	1	1	0	0	0	0	0	0	0	0	0	0	0	0	0	0	0	0	0	0
TIAC3579	1	1	1	1	1	1	0	1	1	1	0	1	0	1	1	0	0	0	1	1	1	1	0	1	1	1	0	0	0	1	1	0	0	0	0	0	0	0	0	0	0	0	0	0	0	0	0	0	0
TIAC3580	1	1	1	1	1	1	0	1	1	1	0	1	0	1	1	0	0	0	1	1	1	1	0	1	1	1	0	0	0	1	1	0	0	0	0	0	0	0	0	0	0	0	0	0	0	0	0	0	0
TIAC3581	1	1	1	1	1	1	0	1	1	1	0	1	0	1	1	0	0	0	1	1	1	1	0	1	1	1	0	0	0	1	1	0	0	0	0	0	0	0	0	0	0	0	0	0	0	0	0	0	0
TIAC3583	1	1	1	1	1	1	0	1	1	1	0	1	0	1	1	0	0	0	1	1	1	1	0	1	1	1	0	0	0	1	1	0	0	0	0	0	0	0	0	0	0	0	0	0	0	0	0	0	0
TIAC3596	0	1	0	1	1	0	0	0	0	0	0	0	0	0	1	0	0	0	1	0	0	0	1	0	1	0	0	0	0	0	0	0	0	0	0	0	0	0	0	0	0	0	0	0	0	0	0	0	0
TIAC3619	0	1	0	1	1	0	0	1	0	0	0	0	1	0	0	0	0	0	1	0	0	0	0	0	0	0	0	0	0	0	0	0	0	0	0	0	0	0	0	0	0	0	0	0	0	0	0	0	0
TIAC3620	1	1	1	1	1	1	0	1	1	1	0	1	0	1	1	0	0	0	1	1	1	1	0	1	1	1	0	0	0	1	1	0	0	0	0	0	0	0	0	0	0	0	0	0	0	0	0	0	0
TIAC3647	1	0	0	1	1	1	0	0	0	0	0	0	1	0	0	0	0	0	1	0	0	0	1	0	0	0	0	1	0	0	0	1	1	1	1	1	1	0	0	0	0	0	0	0	0	0	0	0	0
TIAC3649	1	1	0	1	1	1	0	0	0	0	0	0	1	0	0	0	0	0	1	0	0	0	1	0	0	0	0	1	0	0	0	1	1	1	1	0	1	0	0	0	0	0	1	1	0	0	0	0	0
TIAC3657	0	1	0	1	1	0	0	1	0	0	0	0	1	0	0	0	1	0	0	0	0	0	0	0	0	0	0	1	0	0	0	0	1	1	1	1	0	0	0	1	0	0	0	0	0	0	0	0	0
TIAC3672	1	0	1	1	1	1	1	0	1	1	0	1	0	1	0	0	0	0	1	1	1	0	0	0	1	1	0	0	1	1	0	0	0	0	0	0	0	0	0	0	0	0	0	0	0	0	0	0	0
TIAC3692	1	0	1	1	1	1	1	1	1	1	0	1	0	1	1	0	0	0	1	1	1	1	1	1	1	0	0	0	1	1	1	0	0	0	0	1	0	0	0	0	0	0	0	0	0	0	0	0	0
TIAC3703	1	1	0	1	1	1	0	0	0	0	0	0	1	0	0	0	0	0	1	0	0	0	1	0	0	0	0	1	0	0	0	1	1	1	1	1	1	0	0	0	0	0	0	0	0	0	0	0	0
TIAC3708	1	1	0	1	1	0	0	0	0	0	0	0	0	0	1	0	0	0	0	0	0	0	1	0	0	0	0	0	0	0	0	0	0	0	0	0	0	0	0	0	0	0	0	0	0	0	0	0	0
TIAC3737	0	1	1	1	1	1	0	1	1	1	0	1	0	1	1	0	0	0	1	1	1	1	0	1	1	1	0	0	0	1	1	0	0	0	0	0	0	0	0	0	1	0	0	0	0	0	0	0	0
TIAC3752	0	1	0	1	1	0	0	1	0	0	0	0	0	0	1	0	0	0	1	0	0	0	1	0	0	0	0	0	0	0	0	0	0	0	0	0	0	0	0	0	0	0	0	0	0	0	0	0	0
TIAC3754	0	1	0	1	1	0	0	0	0	0	0	0	0	0	0	0	0	0	0	0	0	0	1	0	0	0	0	0	0	0	0	0	0	0	0	0	0	0	0	0	0	0	0	0	0	0	0	0	0
TIAC3755	1	0	1	1	1	1	1	0	1	1	0	1	0	1	0	0	0	0	1	1	1	0	0	0	1	1	0	0	1	1	0	0	0	0	0	0	0	0	0	0	0	0	0	0	0	0	0	0	0
TIAC3772	0	1	1	1	1	1	0	1	1	1	0	1	0	1	1	0	0	0	1	1	1	1	0	1	1	1	0	0	0	1	1	0	0	0	0	0	0	0	0	0	0	0	0	0	0	0	0	0	0
TIAC3773	0	1	0	1	1	0	0	1	0	0	0	0	1	0	0	0	0	0	0	0	0	0	0	0	0	0	0	0	0	0	0	0	0	0	0	1	0	0	0	0	0	0	0	0	0	0	0	0	0
TIAC3775	1	0	1	1	0	1	0	1	1	0	0	1	0	1	1	0	0	0	1	1	1	0	1	0	1	1	0	0	0	1	0	0	0	0	0	0	0	0	0	0	0	0	0	0	0	0	0	0	0
TIAC3820	1	1	0	1	1	1	0	0	0	0	0	0	1	0	0	0	0	0	1	0	0	0	1	0	0	0	0	1	0	0	0	1	1	1	1	1	1	0	0	0	0	0	0	0	0	0	0	0	0
TIAC3830	0	1	1	1	1	1	0	1	1	1	0	1	0	1	1	0	0	0	1	1	1	1	0	1	1	1	0	0	0	1	1	0	0	0	0	0	0	0	0	0	0	0	0	0	0	0	0	0	0
TIAC3832	1	0	1	1	1	1	1	0	1	0	0	1	0	1	0	0	0	0	1	1	1	1	1	0	1	0	0	0	1	1	0	0	0	0	0	1	0	0	0	0	0	0	0	0	0	0	0	0	0
TIAC3833	1	0	0	1	1	0	0	0	0	0	0	0	0	0	1	0	0	0	1	0	0	0	0	0	0	0	1	0	0	0	0	0	1	1	1	0	0	0	0	1	1	0	0	0	0	0	0	0	0
TIAC3834	1	1	0	1	1	1	0	0	0	0	0	0	1	0	0	0	0	0	1	0	0	0	1	0	0	0	0	1	0	0	0	1	1	1	1	1	1	0	0	0	0	0	0	0	0	0	0	0	0
TIAC3837	1	0	0	1	1	1	0	0	0	0	0	0	1	0	0	0	0	0	0	0	0	0	1	0	0	0	0	1	0	0	0	1	1	1	1	0	1	0	0	0	0	0	0	0	0	0	0	0	0
TIAC3842	1	1	0	1	0	1	0	0	0	0	0	0	0	0	0	0	1	1	1	0	0	0	0	0	0	0	0	1	0	0	0	1	1	1	1	1	0	0	1	0	0	0	0	0	0	0	0	0	0
TIAC3844	1	1	0	1	1	1	0	0	0	0	0	0	1	0	0	0	0	0	1	0	0	0	1	0	1	0	0	1	0	0	0	1	1	1	1	1	1	0	0	0	0	0	0	0	0	0	0	0	0
TIAC3845	1	0	1	1	0	1	0	1	1	1	0	1	1	0	0	0	0	0	1	1	0	0	0	0	0	0	0	0	0	1	0	0	0	0	0	0	0	0	0	0	0	0	0	0	0	0	0	0	0
TIAC3847	1	1	0	1	0	1	0	0	0	0	0	0	0	0	0	0	0	1	1	0	0	0	0	0	0	0	0	1	0	0	0	1	1	1	1	1	1	0	1	0	0	0	0	0	0	0	0	0	0
TIAC3848	1	1	0	1	0	1	0	0	0	0	0	0	0	0	0	0	0	1	1	0	0	0	0	0	0	0	0	1	0	0	0	1	1	1	1	1	1	0	1	0	0	0	0	0	0	0	0	0	0
TIAC3866	0	1	1	1	1	1	1	0	1	1	0	1	0	1	0	0	1	1	1	1	1	1	1	1	0	0	0	0	1	1	1	0	0	0	0	0	0	0	0	0	0	0	0	0	0	0	0	0	0
TIAC3899	1	1	0	1	1	1	0	0	0	0	0	0	1	0	0	0	0	1	0	0	0	0	0	0	0	0	0	1	0	0	0	1	1	1	1	1	1	0	1	0	0	0	0	0	0	0	0	0	0
TIAC3961	1	0	1	1	1	1	0	1	1	0	0	1	1	1	1	0	0	0	0	1	1	1	1	0	1	0	0	0	0	1	0	0	0	0	0	0	0	0	0	0	0	0	0	0	0	0	0	0	0
TIAC3963	0	1	1	1	1	1	0	1	1	1	0	1	0	1	1	0	0	0	1	1	1	1	0	1	1	1	0	0	0	1	1	0	0	0	0	0	0	0	0	0	0	0	0	0	0	0	0	0	0
TIAC3964	0	1	1	1	1	1	0	1	1	1	0	1	0	1	1	0	0	0	1	1	1	1	0	1	1	1	0	0	0	1	1	0	0	0	0	0	0	0	0	0	1	0	0	0	0	0	0	0	0
TIAC3965	1	1	1	1	1	1	0	1	1	0	0	1	1	1	1	0	0	0	0	1	1	0	1	0	1	0	0	0	0	1	0	0	0	0	0	0	0	0	0	0	0	0	0	0	0	0	0	0	0
TIAC3966	0	1	0	1	1	0	0	1	0	0	0	0	1	0	0	0	0	0	1	0	0	0	0	0	0	0	0	0	0	0	0	0	0	0	0	0	0	0	0	0	0	0	0	0	0	0	0	0	0
TIAC3967	1	1	1	1	1	1	0	1	1	1	0	1	0	1	1	0	0	0	1	1	1	1	0	1	1	1	0	0	0	1	1	0	0	0	0	0	0	0	0	0	0	0	0	0	0	0	0	0	0
TIAC4003	0	1	0	1	1	0	0	1	0	0	0	0	1	0	0	0	0	0	1	0	0	0	0	0	0	0	0	0	0	0	0	0	0	0	0	0	0	0	0	0	0	0	0	0	0	0	0	0	0
TIAC4004	1	0	1	1	1	1	1	0	1	1	0	1	0	1	0	0	0	0	1	1	1	0	0	0	1	1	0	0	1	1	0	0	0	0	0	0	0	0	0	0	0	0	0	0	0	0	0	0	0
TIAC4005	0	1	1	1	1	1	1	1	1	1	0	1	1	1	1	0	0	0	1	1	1	1	1	1	1	0	0	0	1	1	1	0	0	0	0	0	0	0	0	0	0	0	0	0	0	0	0	0	0
TIAC4053	1	1	0	1	1	0	0	1	0	0	0	0	0	0	1	0	0	0	0	0	0	0	1	0	0	0	0	0	0	0	0	0	0	0	0	0	0	0	0	0	0	0	0	0	0	0	0	0	0
TIAC4073	1	0	0	1	1	1	0	0	0	0	0	0	1	0	0	0	0	0	1	0	0	0	0	0	0	0	0	1	0	0	0	1	1	1	1	0	0	0	0	0	0	0	0	0	0	0	0	0	0
TIAC4084	0	1	0	1	1	0	0	1	0	0	0	0	0	0	1	0	0	0	1	0	0	0	1	0	0	0	0	0	0	0	0	0	0	0	0	0	0	0	0	0	0	0	0	0	0	0	0	0	0
TIAC4085	1	0	0	1	1	1	0	0	0	0	0	0	1	0	0	0	0	0	1	0	0	0	0	0	0	0	0	1	0	0	0	1	1	1	1	0	0	0	0	0	0	0	0	0	0	0	0	0	0
TIAC4086	1	1	0	1	1	1	0	0	0	0	0	0	1	0	0	0	0	0	1	0	0	0	1	0	0	0	0	1	0	0	0	1	0	0	0	0	1	0	0	0	0	0	0	0	0	0	0	0	0
TIAC4087	1	1	0	1	0	0	0	1	0	0	0	0	0	0	1	0	0	0	0	0	0	0	1	0	0	0	0	0	0	0	0	0	0	0	0	0	0	0	0	0	0	0	0	0	0	0	0	0	0
TIAC4088	1	1	0	1	1	1	0	0	0	0	0	0	1	0	0	0	0	0	1	0	0	0	1	0	0	0	0	1	0	0	0	1	1	1	1	0	0	0	0	0	0	0	0	0	0	0	0	0	0
TIAC4139	1	0	1	1	1	0	1	0	1	1	0	1	0	1	0	0	0	0	1	1	1	0	0	0	1	1	0	0	1	1	0	0	0	0	0	0	0	0	0	0	0	0	0	0	0	0	0	0	0
TIAC4157	1	1	1	1	0	1	1	1	1	1	0	1	0	1	1	0	1	0	1	1	1	1	1	0	1	0	0	0	1	1	0	0	0	0	0	1	0	0	0	0	0	0	0	0	0	0	0	0	0
TIAC4170	0	1	0	1	1	0	0	0	0	0	0	0	0	0	0	0	0	1	1	0	0	0	0	0	0	0	0	0	0	0	0	0	0	0	0	0	0	1	1	0	0	0	0	0	0	0	0	0	0
TIAC4194	0	1	1	1	1	1	0	1	1	1	0	1	0	1	1	0	0	0	1	1	1	1	0	1	1	1	0	0	0	1	1	0	0	0	0	0	0	0	0	0	0	0	0	0	0	0	0	0	0
TIAC4228	0	1	1	1	1	1	0	1	1	1	0	1	0	1	1	0	0	0	1	1	1	1	0	1	1	1	0	0	0	1	1	0	0	0	0	0	0	0	0	0	0	0	0	0	0	0	0	0	0
TIAC4229	0	1	0	1	1	0	0	0	0	0	0	0	0	0	0	0	0	0	0	0	0	0	1	0	0	0	0	0	0	0	0	0	0	0	0	0	0	0	0	0	0	0	0	0	0	0	0	0	0
TIAC4231	1	1	0	1	0	1	0	0	0	0	0	0	1	0	0	0	0	0	1	0	0	0	0	0	0	0	0	0	0	0	0	1	1	1	1	0	1	0	0	0	0	0	1	1	0	0	0	0	0
TIAC4274	1	1	0	1	1	1	0	0	0	0	0	0	1	0	0	0	0	0	1	0	0	0	1	0	0	0	1	0	0	0	0	0	0	0	0	1	0	0	0	0	0	0	0	0	0	0	0	0	0
TIAC4275	1	0	0	1	1	0	0	0	0	0	0	0	0	0	0	0	0	0	0	0	0	0	1	0	0	0	0	0	0	0	0	0	0	0	0	1	0	0	0	0	0	0	0	0	0	0	0	0	0
TIAC4298	0	1	0	1	0	0	0	1	0	0	0	0	0	0	0	0	0	0	1	0	0	0	1	0	0	0	0	0	0	0	0	0	0	0	0	0	0	1	0	0	0	1	0	0	0	0	0	0	0
TIAC4311	0	1	0	1	1	1	0	0	0	0	0	0	1	0	0	0	0	0	1	0	0	0	1	0	0	0	0	1	0	0	0	1	1	1	1	1	1	0	0	0	0	0	0	0	0	0	0	0	0
TIAC4317	0	1	0	1	1	0	0	1	0	0	0	0	1	0	0	0	0	0	1	0	0	0	0	0	0	0	0	0	0	0	0	0	0	0	0	0	0	0	0	0	0	0	0	0	0	0	0	0	0
TIAC4322	0	1	0	1	1	1	0	1	0	0	0	0	1	0	0	0	0	1	1	0	0	0	1	0	0	0	0	1	0	0	0	1	0	0	0	1	1	0	1	0	0	0	0	0	0	0	0	0	0
TIAC4323	1	1	0	1	1	1	0	0	0	0	0	0	0	0	1	0	1	0	1	0	0	0	1	0	0	0	1	0	0	0	0	0	0	0	0	0	0	0	0	0	0	0	0	0	0	0	0	0	0
TIAC4326	1	1	0	1	1	1	0	0	0	0	0	0	1	0	0	0	0	0	1	0	0	0	1	0	0	0	0	1	0	0	0	1	1	1	1	1	1	0	0	0	0	0	0	0	0	0	0	0	0
TIAC4328	1	1	0	1	1	1	0	0	0	0	0	0	1	0	0	0	0	0	1	0	0	0	1	0	0	0	0	1	0	0	0	1	1	1	1	1	1	0	0	0	0	0	0	0	0	0	0	0	0
TIAC4329	0	1	0	1	1	0	0	0	0	0	0	0	0	0	1	0	0	0	1	0	0	0	1	0	0	0	0	0	0	0	0	0	0	0	0	0	0	0	0	0	0	0	0	0	0	0	0	0	0
TIAC4332	0	1	1	1	1	1	1	0	1	1	0	1	0	1	1	0	0	1	1	1	1	1	1	1	1	0	0	0	1	1	1	0	0	0	0	0	0	0	0	0	0	0	0	0	0	0	0	0	0
TIAC4338	0	1	0	1	1	0	0	1	0	0	0	0	1	0	0	0	0	0	1	0	0	0	0	0	0	0	0	0	0	0	0	0	0	0	0	0	0	0	0	0	0	0	0	0	0	0	0	0	0
TIAC4339	0	1	1	1	1	1	1	0	1	1	0	1	0	1	1	0	0	1	1	1	1	1	1	1	1	0	0	0	1	1	1	0	0	0	0	0	0	0	0	0	0	0	0	0	0	0	0	0	0
TIAC4354	0	1	0	1	1	0	0	0	0	0	0	0	0	0	1	0	0	0	1	0	0	0	1	0	0	0	0	0	0	0	0	0	0	0	0	0	0	0	0	0	0	0	0	0	0	0	0	0	0
TIAC4369	1	1	0	1	1	1	0	0	0	0	0	0	1	0	0	0	0	0	1	0	0	0	0	0	0	0	0	1	0	0	0	1	1	1	1	0	1	0	0	0	0	0	1	1	0	0	0	0	0
TIAC4387	0	1	0	1	1	0	0	0	0	0	0	0	0	0	0	0	0	0	1	0	0	0	1	0	0	0	0	0	0	0	0	0	0	0	0	1	0	0	0	0	0	0	0	0	0	0	0	0	0
TIAC4422	1	0	1	1	1	1	1	0	1	1	0	1	0	1	0	0	0	0	1	1	1	0	0	0	1	1	0	0	1	1	0	0	0	0	0	0	0	0	0	0	0	0	0	0	0	0	0	0	0
TIAC4424	0	1	1	1	1	1	0	1	1	1	0	1	1	1	1	0	0	0	1	1	1	1	1	1	1	0	0	0	1	1	0	0	0	0	0	0	0	0	0	0	0	0	0	0	0	0	0	0	0
TIAC4425	0	1	0	1	1	0	0	1	0	0	0	0	1	0	0	0	0	0	1	0	0	0	0	0	0	0	0	0	0	0	0	0	0	0	0	0	0	0	0	0	0	0	0	0	0	0	0	0	0
TIAC4426	0	1	1	1	1	1	0	1	1	1	0	1	0	1	1	0	0	0	1	1	1	1	0	1	1	1	0	0	0	1	1	0	0	0	0	0	0	0	0	0	0	0	0	0	0	0	0	0	0
TIAC4444	0	1	1	1	1	1	0	1	1	1	0	1	0	1	1	0	0	0	1	1	1	1	0	1	1	1	0	0	0	1	1	0	0	0	0	0	0	0	0	0	0	0	0	0	0	0	0	0	0
TIAC4447	1	0	0	1	0	1	0	1	0	0	0	0	0	0	0	1	0	0	0	0	0	0	1	0	0	0	0	0	0	0	0	0	0	0	0	0	0	1	0	0	0	0	0	0	0	0	0	0	0
TIAC4448	1	1	0	1	1	0	0	1	0	0	0	0	1	0	0	0	0	0	0	0	0	0	1	0	0	0	0	0	0	0	0	1	0	0	0	0	0	0	0	0	0	0	0	0	0	0	0	0	0
TIAC4475	0	1	1	1	1	1	0	0	1	1	0	1	0	1	1	0	0	0	1	1	1	1	0	1	1	1	0	0	0	1	1	0	0	0	0	0	0	0	0	0	0	0	0	0	0	0	0	0	0
TIAC4492	0	1	0	1	1	0	0	1	0	0	0	0	1	0	0	0	0	0	1	0	0	0	0	0	0	0	0	0	0	0	0	0	0	0	0	0	0	0	0	0	0	0	0	0	0	0	0	0	0
TIAC4493	1	1	0	1	1	1	0	0	0	0	0	0	1	0	0	0	0	0	1	0	0	0	1	0	0	0	0	1	0	0	0	1	1	1	1	1	1	0	0	0	0	0	0	0	0	0	0	0	0
TIAC4534	0	1	0	1	1	0	0	1	0	0	0	0	1	0	0	0	0	0	1	0	0	0	0	0	0	0	0	0	0	0	0	0	0	0	0	0	0	0	0	0	0	0	0	0	0	0	0	0	0
TIAC4535	0	1	0	1	0	0	0	1	0	0	0	0	0	0	0	0	0	0	1	0	0	0	1	0	0	0	0	0	0	0	0	0	0	0	0	0	0	0	1	0	0	0	0	0	0	0	0	0	0
TIAC4562	0	1	1	1	1	1	0	1	1	1	0	1	0	1	1	0	0	0	1	1	1	1	0	1	1	1	0	0	0	1	1	0	0	0	0	0	0	0	0	0	0	0	0	0	0	0	0	0	0
TIAC4564	1	0	0	1	1	1	0	0	0	0	0	0	1	0	0	0	0	0	1	0	0	0	1	0	0	0	0	1	0	0	0	1	1	1	1	1	1	0	0	0	0	0	0	0	0	0	0	0	0
TIAC4573	1	0	1	1	1	1	0	1	1	0	0	1	1	1	1	0	0	0	0	1	1	1	1	0	1	0	0	0	0	1	0	0	0	0	0	0	0	0	0	0	0	0	0	0	0	0	0	0	0
TIAC4616	0	1	0	1	1	0	0	0	0	0	0	0	0	0	1	0	0	0	1	0	0	0	1	0	0	0	0	0	0	0	0	0	0	0	0	0	0	0	0	0	0	0	0	0	0	0	0	0	0
TIAC4617	1	1	0	1	1	1	0	0	0	0	0	0	1	0	0	0	0	0	1	0	0	0	1	0	0	0	0	1	0	0	0	1	1	1	1	1	1	0	0	0	0	0	0	0	0	0	0	0	0
TIAC4634	1	0	0	1	1	0	0	0	0	0	0	0	1	0	1	0	0	0	1	0	0	0	1	0	0	0	1	0	0	0	0	0	0	0	0	0	0	0	0	0	1	0	0	0	0	0	0	0	0
TIAC4645	0	1	0	1	1	0	0	0	0	0	0	0	0	0	0	0	0	0	1	0	0	0	1	0	0	0	0	0	0	0	0	0	0	0	0	0	0	0	0	0	0	0	0	0	0	0	0	0	0
TIAC4647	0	1	0	1	1	0	0	0	0	0	0	0	0	0	1	0	0	0	1	0	0	0	1	0	0	0	0	0	0	0	0	0	0	0	0	0	0	0	0	0	0	0	0	0	0	0	0	0	0
TIAC4663	0	1	1	1	0	0	0	0	1	1	0	1	0	1	0	0	0	0	1	1	1	0	0	0	0	0	0	0	1	1	0	0	0	0	0	0	0	0	0	0	0	0	0	0	0	0	0	0	0
TIAC4703	0	1	0	1	1	0	0	1	0	0	0	0	0	0	1	0	0	0	1	0	0	0	1	0	0	0	0	0	0	0	0	0	0	0	0	0	0	0	0	0	0	0	0	0	0	0	0	0	0
TIAC4706	0	1	0	1	1	0	0	0	0	0	0	0	0	0	0	0	0	0	0	0	0	0	1	0	0	0	0	0	0	0	0	0	0	0	0	0	0	0	0	0	0	0	0	0	0	0	0	0	0
TIAC4748	0	1	1	1	1	1	0	1	1	1	0	1	0	1	1	0	0	0	1	1	1	1	0	1	1	1	0	0	0	1	1	0	0	0	0	0	0	0	0	0	0	0	0	0	0	0	0	0	0
TIAC4749	1	1	0	1	1	1	0	0	0	0	0	0	1	0	0	0	0	0	1	0	0	0	1	0	0	0	0	1	0	0	0	1	1	1	1	1	1	0	0	0	0	0	0	0	0	0	0	0	0
TIAC4750	1	1	0	1	1	1	0	0	0	0	0	0	1	0	0	0	0	0	1	0	0	0	1	0	0	0	0	1	0	0	0	1	1	1	1	1	1	0	0	0	0	0	0	0	0	0	0	0	0
TIAC4752	0	1	0	1	1	0	0	1	0	0	0	0	1	0	0	0	0	0	1	0	0	0	0	0	1	0	0	0	0	0	0	0	0	0	0	0	0	0	0	0	0	0	0	0	0	0	0	0	0
TIAC4757	1	1	0	1	1	0	0	1	0	0	0	0	0	0	0	0	0	0	0	0	0	0	1	0	0	0	0	0	0	0	0	0	0	0	0	0	0	0	0	0	0	0	0	0	0	0	0	0	0
TIAC4760	1	0	0	1	1	1	0	0	0	0	0	0	1	0	0	0	0	1	0	0	0	0	0	0	0	0	0	1	0	0	0	0	1	1	1	1	0	0	0	1	0	0	0	0	0	0	0	0	0
TIAC4770	0	1	0	1	1	1	0	0	0	0	0	0	1	0	0	0	0	0	1	0	0	0	1	0	0	0	0	1	0	0	0	1	1	1	1	1	1	0	0	0	0	0	0	0	0	0	0	0	0
TIAC4773	0	1	1	1	1	1	1	0	1	1	0	1	0	1	0	0	0	1	1	1	1	0	1	0	1	1	0	0	1	1	0	0	0	0	0	0	0	0	1	0	0	0	0	0	0	0	0	0	0
TIAC4774	1	1	0	1	1	0	0	1	0	0	0	0	0	0	0	0	0	0	0	0	0	0	1	0	0	0	0	0	0	0	0	0	0	0	0	0	0	0	0	0	0	0	0	0	0	0	0	0	0
TIAC4775	0	1	1	1	1	1	1	1	1	1	0	1	0	1	1	0	0	1	1	1	1	1	1	1	1	0	0	0	1	1	1	0	0	0	0	0	0	0	0	0	0	0	0	0	0	0	0	0	0
TIAC4785	1	1	0	1	1	1	0	0	0	0	0	0	1	0	0	0	0	0	1	0	0	0	1	0	0	0	0	1	0	0	0	1	1	1	1	0	1	0	0	0	0	0	0	0	0	0	0	0	0
TIAC4803	0	1	0	1	1	0	0	1	0	0	0	0	1	0	0	0	0	0	1	0	0	0	0	0	0	0	0	0	0	0	0	0	0	0	0	0	0	0	0	0	0	0	0	0	0	0	0	0	0
TIAC4804	1	0	0	1	1	0	0	0	0	0	0	0	0	0	1	0	0	0	1	0	0	0	1	0	0	0	1	0	0	0	0	0	1	1	1	0	0	0	0	0	1	0	0	0	0	0	0	0	0
TIAC4815	1	0	1	1	0	1	0	1	1	0	0	1	0	1	1	0	0	0	1	1	1	0	1	0	1	1	0	0	0	1	0	0	0	0	0	0	0	0	0	0	0	0	0	0	0	0	0	0	0
TIAC4816	0	1	1	1	1	1	0	1	1	1	0	1	0	1	1	0	0	0	1	1	1	1	0	1	1	1	0	0	0	1	1	0	0	0	0	0	0	0	0	0	0	0	0	0	0	0	0	0	0
TIAC4838	0	1	1	1	1	0	1	1	1	1	0	1	0	1	0	0	0	0	1	1	1	1	1	0	1	0	0	0	1	1	0	0	0	0	0	0	0	0	0	0	0	0	0	0	0	0	0	0	0
TIAC4840	1	1	0	1	1	1	0	0	0	0	0	0	1	0	0	0	0	0	1	0	0	0	1	0	0	0	0	1	0	0	0	1	1	1	1	1	1	0	0	0	0	0	0	0	0	0	0	0	0
TIAC4841	1	0	0	1	1	1	0	0	0	0	0	0	1	0	0	0	0	0	1	0	0	0	1	0	0	0	0	0	0	0	0	1	0	0	0	0	0	0	0	0	0	0	0	0	0	0	0	0	0
TIAC4845	1	0	1	1	0	1	0	1	1	0	0	1	0	1	1	0	0	0	0	1	1	1	1	0	1	1	0	0	0	1	0	0	0	0	0	0	0	0	0	0	0	0	0	0	0	0	0	0	0
TIAC4885	0	1	1	1	1	1	1	1	1	1	0	1	1	1	1	0	0	1	1	1	1	1	1	0	1	0	0	0	1	1	1	0	0	0	0	0	0	0	0	0	0	0	0	0	0	0	0	0	0
TIAC4894	1	1	1	1	1	1	0	1	1	1	0	1	0	1	1	0	0	0	1	1	1	1	0	1	1	1	0	0	0	1	1	0	0	0	0	0	0	0	0	0	0	0	0	0	0	0	0	0	0
TIAC4946	0	1	0	1	1	0	0	0	0	0	0	0	0	0	1	0	0	0	1	0	0	0	1	0	0	0	0	0	0	0	0	0	0	0	0	0	0	0	0	0	0	0	0	0	0	0	0	0	0
TIAC4985	0	1	0	1	0	1	0	1	0	0	0	0	1	0	0	0	0	0	1	0	0	0	1	0	0	0	0	0	0	0	0	0	1	1	1	0	0	1	0	1	0	1	0	0	0	0	0	0	0
TIAC5027	0	1	0	1	1	0	0	1	0	0	0	0	0	0	0	0	0	0	0	0	0	0	0	0	0	0	0	0	0	0	0	0	0	0	0	0	0	0	0	0	0	0	0	0	0	0	0	0	0
TIAC5041	1	0	1	1	1	1	1	0	1	1	0	1	0	1	0	0	0	0	1	1	1	0	0	0	1	1	0	0	1	1	0	0	0	0	0	0	0	0	0	0	0	0	0	0	0	0	0	0	0
TIAC5044	0	1	1	1	1	1	0	1	1	1	0	1	0	1	1	0	0	0	1	1	1	1	0	1	1	1	0	0	0	1	1	0	0	0	0	0	0	0	0	0	0	0	0	0	0	0	0	0	0
TIAC5059	0	1	0	1	1	0	0	1	0	0	0	0	0	0	1	0	0	0	1	0	0	0	1	0	0	0	0	0	0	0	0	0	0	0	0	0	0	0	0	0	0	0	0	0	0	0	0	0	0
TIAC5084	1	1	0	1	1	1	0	0	0	0	0	0	1	0	0	0	0	0	1	0	0	0	1	0	0	0	0	1	0	0	0	1	1	1	1	1	1	0	0	0	0	0	0	0	0	0	0	0	0
TIAC5085	1	1	0	1	1	1	0	0	0	0	0	0	1	0	0	0	0	1	1	0	0	0	0	0	0	0	0	1	0	0	0	1	1	1	1	1	0	0	1	0	0	0	0	0	0	0	0	0	0
TIAC5098	1	0	1	1	1	1	1	0	1	1	0	1	0	1	1	0	0	1	1	1	1	1	1	1	1	0	0	0	1	1	1	0	0	0	0	0	0	0	0	0	0	0	0	0	0	0	0	0	0
TIAC5099	0	1	0	1	1	0	0	1	0	0	0	0	1	0	0	0	0	0	1	0	0	0	0	0	0	0	0	0	0	0	0	0	0	0	0	0	0	0	0	0	0	0	0	0	0	0	0	0	0
TIAC5135	0	1	1	1	1	1	0	0	1	1	0	1	0	1	1	0	0	0	1	1	1	1	0	1	1	1	0	0	0	1	1	0	0	0	0	0	0	0	0	0	0	0	0	0	0	0	0	0	0
TIAC5138	1	1	0	1	1	0	0	1	0	0	0	0	0	0	1	0	0	0	0	0	0	0	1	0	0	0	0	0	0	0	0	0	0	0	0	0	0	0	0	0	0	0	0	0	0	0	0	0	0
TIAC5169	1	1	0	1	1	1	0	0	0	0	0	0	1	0	0	0	0	0	1	0	0	0	1	0	0	0	0	1	0	0	0	1	1	1	1	0	1	0	0	0	0	0	0	0	0	0	0	0	0
TIAC5222	1	0	0	1	0	0	0	0	0	0	0	0	1	0	0	0	0	0	1	0	0	0	1	0	0	0	0	0	0	0	0	0	0	0	0	0	0	0	0	0	0	0	0	0	0	0	0	0	0
TIAC5223	1	1	1	1	1	1	0	1	1	0	0	1	1	1	1	0	0	0	0	1	1	0	1	0	1	0	0	0	0	1	0	0	0	0	0	0	0	0	0	0	0	0	0	0	0	0	0	0	0
TIAC5225	1	1	0	1	1	1	0	0	0	0	0	0	1	0	0	0	0	0	1	0	0	0	1	0	0	0	0	1	0	0	0	1	1	1	1	1	1	0	0	0	0	0	0	0	0	0	0	0	0
TIAC5226	1	1	0	1	1	1	0	0	0	0	0	0	1	0	0	0	0	0	1	0	0	0	1	0	0	0	0	1	0	0	0	1	1	1	1	0	1	0	0	0	0	0	0	0	0	0	0	0	0
TIAC5227	1	1	0	1	1	1	0	0	0	0	0	0	1	0	0	0	0	0	1	0	0	0	1	0	0	0	0	1	0	0	0	1	1	1	1	0	1	0	0	0	0	0	0	0	0	0	0	0	0
TIAC5228	1	1	0	1	1	1	0	0	0	0	0	0	1	0	0	0	0	0	1	0	0	0	1	0	0	0	0	1	0	0	0	1	1	1	1	0	1	0	0	0	0	0	0	0	0	0	0	0	0
TIAC5232	1	1	0	1	1	1	0	0	0	0	0	0	1	0	0	0	0	0	1	0	0	0	1	0	0	0	0	1	0	0	0	1	1	1	1	1	1	0	0	0	0	0	0	0	0	0	0	0	0
TIAC5237	1	1	0	1	1	0	0	1	0	0	0	0	0	0	1	0	0	0	0	0	0	0	1	0	0	0	0	0	0	0	0	0	0	0	0	0	0	0	0	0	0	0	0	0	0	0	0	0	0
TIAC5242	0	1	0	1	1	0	0	1	0	0	0	0	1	0	0	0	0	0	1	0	0	0	0	0	0	0	0	0	0	0	0	0	0	0	0	0	0	0	0	0	0	0	0	0	0	0	0	0	0
TIAC5244	0	1	1	1	0	1	1	1	1	0	0	1	1	1	0	0	0	0	0	1	1	1	1	0	1	1	0	0	0	1	0	0	0	0	0	0	0	0	0	0	0	0	0	0	0	0	0	0	0
TIAC5245	0	1	0	1	1	0	0	0	0	0	0	0	1	0	0	0	1	0	1	0	0	0	0	0	0	0	0	0	0	0	0	0	0	0	0	0	0	0	0	0	0	0	0	0	0	0	0	0	0
TIAC5296	0	1	0	1	1	0	0	0	0	0	0	0	0	0	1	0	0	0	1	0	0	0	1	0	0	0	0	0	0	0	0	0	0	0	0	0	0	0	0	0	0	0	0	0	0	0	0	0	0
TIAC5299	0	1	0	1	1	0	0	0	0	0	0	0	0	0	0	0	0	0	1	0	0	0	1	0	0	0	0	0	0	0	0	0	0	0	0	0	0	0	0	0	0	0	0	0	0	0	0	0	0
TIAC5300	1	1	0	1	1	0	0	1	0	0	0	0	0	0	1	0	0	0	0	0	0	0	1	0	0	0	0	0	0	0	0	0	0	0	0	0	0	0	0	0	0	0	0	0	0	0	0	0	0
TIAC5301	1	0	0	1	1	1	0	0	0	0	0	0	1	0	0	0	1	1	1	0	0	0	0	0	0	0	0	1	0	0	0	1	1	1	1	0	1	0	1	0	0	0	1	1	0	0	0	0	0
TIAC5307	1	1	0	1	1	1	0	0	0	0	0	0	1	0	0	0	0	0	1	0	0	0	1	1	0	0	0	1	0	0	0	1	1	1	1	0	1	0	0	0	0	0	0	0	0	0	0	0	0
TIAC5315	0	1	0	1	0	1	0	1	0	0	0	0	0	0	0	1	0	0	0	0	0	0	1	0	0	0	0	0	0	0	0	0	0	0	0	0	0	1	0	0	0	0	0	0	0	0	0	0	0
TIAC5320	1	1	1	1	1	1	0	1	1	0	0	1	1	1	1	0	0	0	0	1	1	0	1	0	1	0	0	0	0	1	0	0	0	0	0	0	0	0	0	0	0	0	0	0	0	0	0	0	0
TIAC5321	1	0	0	1	0	0	0	0	0	0	0	0	0	0	0	0	0	0	1	0	0	0	0	0	0	0	0	0	0	0	0	0	0	0	0	0	0	0	0	0	0	0	0	0	0	0	0	0	0
TIAC5322	0	1	1	1	1	1	0	0	1	1	0	1	0	1	1	0	0	0	1	0	1	1	0	1	1	1	0	0	0	1	1	0	0	0	0	0	0	0	0	0	0	0	0	0	0	0	0	0	0
TIAC5335	1	0	1	1	0	1	0	0	1	0	0	1	0	1	1	0	0	0	1	1	1	1	1	0	1	1	0	0	0	1	0	0	0	0	0	0	0	0	0	0	0	0	0	0	0	0	0	0	0
TIAC5336	1	1	1	1	1	1	0	1	1	1	0	1	0	1	1	0	0	0	1	1	1	1	0	1	1	1	0	0	0	1	1	0	0	0	0	1	0	0	0	0	0	0	0	0	0	0	0	0	0
TIAC5337	1	1	1	1	1	1	0	1	1	1	0	1	0	1	1	0	0	0	1	1	1	1	0	1	1	1	0	0	0	1	1	0	0	0	0	1	0	0	0	0	0	0	0	0	0	0	0	0	0
TIAC5338	1	1	1	1	1	1	0	1	1	1	0	1	0	1	1	0	0	0	1	1	1	1	0	1	1	1	0	0	0	1	1	0	0	0	0	1	0	0	0	0	0	0	0	0	0	0	0	0	0
TIAC5339	0	1	0	1	0	1	0	1	0	0	0	0	0	0	0	1	0	0	1	0	0	0	1	0	0	0	0	0	0	0	0	0	0	0	0	0	0	1	0	0	0	0	0	0	0	0	0	0	0
TIAC5340	0	1	1	1	1	1	0	1	1	1	0	1	0	1	1	0	0	0	1	1	1	1	0	1	1	1	0	0	0	1	1	0	0	0	0	0	0	0	0	0	0	0	0	0	0	0	0	0	0
TIAC5356	0	1	1	1	1	1	0	1	1	1	0	1	0	1	1	0	0	0	1	1	1	1	0	1	1	1	0	0	0	1	1	0	0	0	0	0	0	0	0	0	0	0	0	0	0	0	0	0	0
TIAC5370	1	0	1	1	1	1	1	0	1	1	0	1	0	1	1	0	0	0	1	1	1	1	1	1	1	0	0	0	1	1	1	0	0	0	0	0	0	0	0	0	0	0	0	0	0	0	0	0	0
TIAC5371	1	1	0	1	0	0	0	0	0	0	0	0	0	0	1	0	0	0	0	0	0	0	1	0	0	0	0	0	0	0	0	0	0	0	0	0	0	0	0	0	0	0	0	0	0	0	0	0	0
TIAC5398	1	0	0	1	1	0	0	0	0	0	0	0	1	0	0	0	0	0	1	0	0	0	1	0	0	0	0	1	0	0	0	1	0	0	0	1	0	0	0	0	0	0	0	0	0	0	0	0	0
TIAC5400	0	1	1	1	1	1	0	1	1	1	0	1	0	1	1	0	0	0	1	1	1	1	0	1	1	1	0	0	0	1	1	0	1	0	0	0	0	0	0	0	0	0	0	0	0	0	0	0	0
TIAC5514	0	1	0	1	1	0	0	1	0	0	0	0	1	0	0	0	0	0	1	0	0	0	0	0	0	0	0	0	0	0	0	1	0	0	0	1	0	0	0	0	0	0	0	0	0	0	0	0	0
TIAC5533	1	0	1	1	1	1	1	1	1	0	0	1	0	1	0	0	0	0	1	1	1	1	1	0	1	0	0	0	1	1	0	0	0	0	0	1	0	0	0	0	0	0	0	0	0	0	0	0	0
TIAC5547	1	0	1	1	0	1	0	1	1	0	0	1	0	1	1	0	0	0	0	1	1	0	1	0	1	1	0	0	0	1	0	0	0	0	0	0	0	0	0	0	0	0	0	0	0	0	0	0	0
TIAC5548	1	0	0	1	1	1	0	0	0	0	0	0	1	0	0	0	0	0	1	0	0	0	1	0	0	0	0	1	0	0	0	1	1	1	1	1	1	0	0	0	0	0	0	0	0	0	0	0	0
TIAC5594	1	1	0	1	1	1	0	0	0	0	0	0	1	0	0	0	0	0	1	0	0	0	1	0	0	0	0	1	0	0	0	1	1	1	1	1	1	0	0	0	0	0	0	0	0	0	0	0	0
TIAC5645	1	1	1	1	1	1	1	1	1	1	0	1	0	1	1	0	0	0	1	1	1	1	1	1	1	0	0	0	1	1	1	0	0	0	0	0	0	0	0	0	0	0	0	0	0	0	0	0	0
TIAC5777	0	1	1	1	1	1	0	1	1	1	0	1	0	1	1	0	0	0	1	1	1	1	0	1	1	1	0	0	0	1	1	0	0	0	0	0	0	0	0	0	0	0	0	0	0	0	0	0	0
TIAC5786	1	0	1	1	1	1	0	1	1	0	0	1	1	0	1	0	0	0	1	1	1	1	1	0	1	0	0	0	0	1	0	0	0	0	0	0	0	0	0	0	0	0	0	0	0	0	0	0	0
TIAC5847	0	1	1	1	1	1	0	1	1	1	0	1	0	1	1	0	0	0	1	1	1	1	0	1	1	1	0	0	0	1	1	0	0	0	0	0	0	0	0	0	0	0	0	0	0	0	0	0	0
TIAC5859	0	1	0	1	1	0	0	0	0	0	0	0	0	0	0	0	0	0	0	0	0	0	1	0	0	0	0	0	0	0	0	0	0	0	0	0	0	0	0	0	0	0	0	0	0	0	0	0	0
TIAC5860	1	1	1	1	1	1	0	1	1	1	0	1	0	1	1	0	0	0	1	1	1	1	0	1	1	1	0	0	0	1	1	0	0	0	0	0	0	0	0	0	0	0	0	0	0	0	0	0	0
TIAC5872	1	0	0	1	1	1	0	0	0	0	0	0	1	0	0	0	0	0	1	0	0	0	0	0	0	0	0	1	0	0	0	1	1	1	1	0	0	0	0	0	0	0	0	0	0	0	0	0	0
TIAC5873	1	1	0	1	1	0	0	1	0	0	0	0	0	0	1	0	0	0	0	0	0	0	1	0	0	0	0	0	0	0	0	0	0	0	0	0	0	0	0	0	0	0	0	0	0	0	0	0	0
TIAC5874	1	1	1	1	1	1	1	1	1	1	0	1	0	1	1	0	0	0	1	1	1	1	1	0	0	0	0	0	1	1	1	0	0	0	0	0	0	0	0	0	0	0	0	0	0	0	0	0	0
TIAC5885	1	1	1	1	1	1	1	0	1	1	0	1	0	1	0	0	0	0	1	1	1	1	0	0	1	1	0	0	1	1	0	0	0	0	0	0	0	0	0	0	0	0	0	0	0	0	0	0	0
TIAC5886	1	1	0	1	1	1	0	0	0	0	0	0	1	0	0	0	0	0	1	0	0	0	1	0	0	0	0	1	0	0	0	1	1	1	1	1	0	0	0	0	0	0	0	0	0	0	0	0	0
TIAC5887	1	0	1	1	1	1	0	1	1	0	0	1	1	1	1	0	0	0	0	1	1	0	1	0	1	0	0	0	0	1	0	0	0	0	0	0	0	0	0	0	0	0	0	0	0	0	0	0	0
This table contains the virulence genotype of all isolates within the STEC collection. Gene presence was indicated with '1' marked in green, gene absence with '0'.
[truncated: 17 more columns]

## Sheet: Supplementary Table S10
Supplementary Table S10. Virulence identifier genes per pathotype
Pathotype	Virulence gene identifiers
Enteropathogenic E. coli (EPEC)	eae, bfpA
Enterotoxigenic E. coli (ETEC)	cfa, sta1/2, lb
Enteroinvasive E. coli (EIEC)	ipaH, ial
Enteroaggregative E. coli (EAEC)	aggR, aatA
Diffusely adherent E. coli (DAEC)	afaC
Extraintestinal Pathogenic E. coli (ExPEC)	vat, irA, nfaE, iroN
The different virulence identifier genes per pathotype, as described by the European Food Safety Authorities (EFSA; doi: 10.2903/j.efsa.2020.5967).

[truncated: 4 more sheets: Supplementary Table S11, Supplementary Table S12, Supplementary Table S13, Supplementary Table S14]
